# Supplementary material for: 2-(3-Methyl­sulfanyl-5-propyl-1-benzofuran-2-yl)acetic acid
Source: Acta Crystallogr Sect E Struct Rep Online. 2009 Apr 8;65(Pt 5):o998. doi: 10.1107/S1600536809012124 (PMC2977689; doi:10.1107/S1600536809012124)
Supplement: Supplementary file 2 [file e-65-0o998-Isup2.hkl]

# 
# h,k,l, Fc-squared, Fo-squared, sigma(Fo-squared) and status flag 
# 
data_I
_shelx_title ' UNKNOWN' 
_shelx_refln_list_code          4 
_shelx_F_calc_maximum       86.66 
_exptl_crystal_F_000       280.00 
_reflns_d_resolution_high  0.8410 
 
loop_ 
 _symmetry_equiv_pos_as_xyz 
 'x, y, z' 
 '-x, -y, -z' 
 
_cell_length_a     5.1727 
_cell_length_b     8.1730 
_cell_length_c    16.6140 
_cell_angle_alpha  94.321 
_cell_angle_beta   95.831 
_cell_angle_gamma  91.110 
 
_shelx_F_squared_multiplier     1.000 
 
loop_ 
 _refln_index_h 
 _refln_index_k 
 _refln_index_l 
 _refln_F_squared_calc 
 _refln_F_squared_meas 
 _refln_F_squared_sigma 
 _refln_observed_status 
   1   0   0      715.54      695.00      6.26 o 
   2   0   0       58.25       66.13      2.29 o 
   3   0   0       49.50       35.48      3.29 o 
   4   0   0       29.91       37.87      4.77 o 
   5   0   0       22.28       26.75      5.19 o 
   6   0   0       24.12       30.29      5.93 o 
  -6   1   0        3.64        7.16      4.53 o 
  -5   1   0       27.25       28.81      5.35 o 
  -4   1   0      127.42      101.01      5.76 o 
  -3   1   0       98.45       78.53      4.20 o 
  -2   1   0      760.79      702.43      8.89 o 
  -1   1   0       36.41       27.99      1.89 o 
   0   1   0     1096.81     1298.51      8.97 o 
   1   1   0       34.65       46.60      3.17 o 
   2   1   0      249.48      223.78      3.67 o 
   3   1   0       13.46       12.38      1.86 o 
   4   1   0        5.23        6.42      3.46 o 
   5   1   0        8.46        4.36      3.46 o 
   6   1   0        0.39       -1.56      4.20 o 
  -6   2   0        6.59        8.64      5.27 o 
  -5   2   0        1.25        1.48      4.20 o 
  -4   2   0        5.25        5.43      3.70 o 
  -3   2   0       11.77        7.24      3.13 o 
  -2   2   0       80.04       83.88      3.62 o 
  -1   2   0      194.54      199.19      3.06 o 
   0   2   0     1098.33     1195.44      8.89 o 
   1   2   0        6.65        3.78      1.08 o 
   2   2   0      494.49      582.57     40.21 o 
   3   2   0      112.91      111.59      3.75 o 
   4   2   0      161.89      155.87      6.75 o 
   5   2   0       53.40       66.02      6.01 o 
  -5   3   0       11.66       14.82      4.77 o 
  -4   3   0       73.34       69.15      5.68 o 
  -3   3   0      165.42      155.67      6.17 o 
  -2   3   0      186.22      188.02      5.60 o 
  -1   3   0      892.19      991.03     15.60 o 
   0   3   0      650.31      745.07      8.15 o 
   1   3   0      109.59      121.62      7.24 o 
   2   3   0      186.49      176.30      6.54 o 
   3   3   0       23.59       30.16      4.07 o 
   4   3   0      157.68      156.11     13.71 o 
   5   3   0       44.31       48.89      4.45 o 
  -5   4   0        0.00       -2.30      4.03 o 
  -4   4   0        2.62       -1.56      3.05 o 
  -3   4   0       52.10       48.90      4.28 o 
  -2   4   0      317.17      325.74      7.74 o 
  -1   4   0        0.02        1.48      1.56 o 
   0   4   0       17.23       17.12      2.14 o 
   2   4   0      143.81      143.69     13.29 o 
   3   4   0      337.72      342.69     23.09 o 
   4   4   0      179.62      176.77     11.07 o 
   5   4   0        0.27        0.77      2.96 o 
  -5   5   0       14.96       13.09      5.43 o 
  -4   5   0       47.37       44.29      5.52 o 
  -3   5   0       36.88       37.04      4.53 o 
  -2   5   0       32.67       38.03      2.65 o 
  -1   5   0      202.75      203.16      6.01 o 
   0   5   0       90.39      111.21      4.45 o 
   1   5   0      638.18      718.22     22.97 o 
   2   5   0      232.11      249.12     13.50 o 
   3   5   0       34.87       37.08      3.09 o 
   4   5   0        1.75        3.09      3.13 o 
   5   5   0        9.76       10.49      3.37 o 
  -4   6   0       12.39       10.87      4.53 o 
  -3   6   0        4.61        6.42      3.62 o 
  -2   6   0       54.64       63.56      3.43 o 
  -1   6   0        0.77        0.33      2.22 o 
   0   6   0        0.52       -0.30      1.34 o 
   1   6   0        5.86        9.68      1.98 o 
   2   6   0       26.65       29.20      2.87 o 
   3   6   0        0.40       -1.81      2.14 o 
   4   6   0        5.50        9.57      3.08 o 
  -4   7   0        2.43       -1.48      4.28 o 
  -3   7   0       13.79       15.56      4.69 o 
  -2   7   0        0.13       -2.14      1.89 o 
  -1   7   0       11.66        7.49      2.96 o 
   0   7   0      128.73      135.69      4.61 o 
   1   7   0       28.15       31.22      2.82 o 
   2   7   0       14.59       19.84      2.97 o 
   3   7   0       63.97       59.89      4.02 o 
   4   7   0        3.07        9.81      4.90 o 
  -3   8   0       14.86        7.00      4.53 o 
  -2   8   0       22.59       23.35      3.33 o 
  -1   8   0       17.32       28.98      4.61 o 
   0   8   0        3.06        3.46      2.96 o 
   1   8   0       65.27       54.58      4.69 o 
   2   8   0       12.56       14.13      2.95 o 
   3   8   0        0.33       -3.07      2.74 o 
  -2   9   0        0.14       -3.57      2.38 o 
  -1   9   0       25.11       34.33      5.02 o 
   0   9   0        0.57        3.70      3.29 o 
   1   9   0        1.43       -0.41      3.54 o 
   2   9   0        3.26        5.68      4.03 o 
  -2  -9   1       11.49       13.50      4.45 o 
  -1  -9   1       10.62        7.57      3.62 o 
   0  -9   1        9.07       11.03      4.03 o 
   1  -9   1        5.27        6.91      3.87 o 
   2  -9   1        0.48       -3.12      2.51 o 
  -3  -8   1        0.18        3.27      2.77 o 
  -2  -8   1       16.67       13.75      3.95 o 
  -1  -8   1       10.33        7.00      3.38 o 
   0  -8   1        4.94        7.00      3.29 o 
   1  -8   1       16.93       16.30      3.87 o 
   2  -8   1        0.01       -3.04      2.33 o 
   3  -8   1        1.40        1.48      4.03 o 
  -4  -7   1        5.69        9.97      3.48 o 
  -3  -7   1        5.27        3.83      2.65 o 
  -2  -7   1        5.79        7.85      2.33 o 
  -1  -7   1        0.05       -1.76      1.63 o 
   0  -7   1        1.43        3.54      2.63 o 
   1  -7   1       20.06       28.65      4.03 o 
   2  -7   1       20.34       21.96      2.91 o 
   3  -7   1       16.55       20.99      4.86 o 
   4  -7   1        0.01        0.58      4.45 o 
  -4  -6   1        0.14       -2.93      2.48 o 
  -3  -6   1       57.23       47.89      3.46 o 
  -2  -6   1       40.36       43.60      3.09 o 
  -1  -6   1       80.51       82.67      3.23 o 
   0  -6   1      293.84      315.68     10.13 o 
   1  -6   1       45.44       52.93      4.12 o 
   2  -6   1       17.69       19.73      4.65 o 
   3  -6   1        0.03        1.23      3.46 o 
   4  -6   1        1.80       -3.62      3.87 o 
  -5  -5   1        2.03        1.00      2.98 o 
  -4  -5   1        0.25        4.50      2.69 o 
  -3  -5   1      219.70      206.94     12.88 o 
  -2  -5   1      353.65      378.42      6.26 o 
  -1  -5   1      229.82      267.12      5.23 o 
   0  -5   1       16.83       21.77      1.70 o 
   1  -5   1       17.18       21.90      3.05 o 
   2  -5   1        8.60        9.96      2.09 o 
   3  -5   1      101.69      110.72      6.34 o 
   4  -5   1       15.73       18.93      4.77 o 
   5  -5   1        0.36       -2.39      4.45 o 
  -5  -4   1        8.37       10.09      4.49 o 
  -4  -4   1        0.10        1.19      2.53 o 
  -3  -4   1        0.02       -2.35      1.94 o 
  -2  -4   1      465.97      477.51     35.64 o 
  -1  -4   1       25.60       25.51      1.75 o 
   0  -4   1        6.33        9.13      1.17 o 
   1  -4   1        0.01        0.08      1.56 o 
   2  -4   1       68.65       71.76      3.00 o 
   3  -4   1        6.94        5.52      3.29 o 
   4  -4   1       28.51       23.95      4.86 o 
   5  -4   1        2.99        2.47      4.28 o 
  -5  -3   1        1.46        1.37      2.68 o 
  -4  -3   1       15.25       13.68      2.94 o 
  -3  -3   1       91.51       89.72      3.61 o 
  -2  -3   1      155.23      191.86      9.22 o 
  -1  -3   1      497.43      636.50     12.27 o 
   2  -3   1        3.98        8.31      2.47 o 
   3  -3   1      101.71       80.43      4.77 o 
   4  -3   1        3.53        2.88      3.70 o 
   5  -3   1        7.56        4.45      4.36 o 
  -5  -2   1        7.80       10.95      4.36 o 
  -4  -2   1       59.91       54.13      3.67 o 
  -3  -2   1       10.76       11.87      1.14 o 
  -2  -2   1      377.35      404.94     16.92 o 
   0  -2   1      318.58      392.83     14.24 o 
   1  -2   1     3611.25     3825.25     34.41 o 
   2  -2   1      489.84      514.83      8.23 o 
   3  -2   1      644.03      617.40     10.70 o 
   4  -2   1       67.17       57.62      5.10 o 
   5  -2   1       15.37       11.03      4.69 o 
  -6  -1   1        0.06       -0.91      4.94 o 
  -5  -1   1       40.18       45.93      5.10 o 
  -4  -1   1       65.27       50.54      4.28 o 
  -3  -1   1        1.23        3.55      1.77 o 
  -2  -1   1      439.72      460.15     15.15 o 
  -1  -1   1      588.37      620.53     16.18 o 
   2  -1   1        1.32       -0.16      1.89 o 
   3  -1   1       51.58       54.33      4.03 o 
   4  -1   1        0.03       -0.08      3.38 o 
   5  -1   1        2.46        1.81      4.12 o 
   6  -1   1        0.07       -1.56      4.45 o 
  -6   0   1        5.34        6.26      4.69 o 
  -5   0   1        0.71       -1.32      3.70 o 
  -4   0   1       14.94       16.79      4.03 o 
  -3   0   1       35.51       28.65      3.54 o 
  -2   0   1       11.81       13.83      2.47 o 
  -1   0   1      973.66      823.19      6.91 o 
   1   0   1      947.36      943.88     16.71 o 
   2   0   1       46.44       42.25      2.07 o 
   3   0   1      271.56      296.23      5.15 o 
   4   0   1        9.45       13.67      4.03 o 
   5   0   1       15.18       13.34      4.69 o 
   6   0   1        1.30        5.19      4.53 o 
  -6   1   1        0.03        3.95      4.77 o 
  -5   1   1       39.49       49.80      6.09 o 
  -4   1   1        0.00       -2.14      3.54 o 
  -3   1   1       65.54       52.44      3.95 o 
  -2   1   1       30.23       25.85      2.39 o 
  -1   1   1      769.48      829.20      7.24 o 
   0   1   1        2.50        7.08      0.66 o 
   2   1   1      202.96      196.22      3.55 o 
   3   1   1       98.30       97.81      3.40 o 
   4   1   1      109.93      103.62      4.18 o 
   5   1   1       15.27       12.84      4.36 o 
   6   1   1        1.81        4.77      4.61 o 
  -6   2   1        2.92        0.74      5.02 o 
  -5   2   1       28.19       37.29      5.93 o 
  -4   2   1       24.60       27.82      4.61 o 
  -3   2   1       65.03       51.20      4.20 o 
  -2   2   1      122.62      131.30      4.45 o 
  -1   2   1     1349.57     1624.29      8.15 o 
   0   2   1     2213.73     2357.87     13.01 o 
   3   2   1        7.05        6.62      2.12 o 
   4   2   1        0.66        0.52      2.21 o 
   5   2   1       38.30       44.21      4.04 o 
  -5   3   1       43.77       49.72      6.50 o 
  -4   3   1        0.00        0.66      3.13 o 
  -3   3   1        6.67       10.04      3.38 o 
  -2   3   1      209.41      210.57      5.68 o 
  -1   3   1      544.58      658.83      5.85 o 
   0   3   1        3.08        3.29      1.23 o 
   1   3   1      256.45      272.89     12.48 o 
   2   3   1      505.30      540.82     38.11 o 
   3   3   1      159.85      175.11     11.20 o 
   4   3   1      324.87      320.13     18.73 o 
   5   3   1       88.89       88.15      4.89 o 
  -5   4   1        1.24        1.73      4.28 o 
  -4   4   1       29.55       32.60      5.10 o 
  -3   4   1       22.69       30.79      4.20 o 
  -2   4   1        7.78        3.95      2.47 o 
   0   4   1      452.17      483.30      7.41 o 
   1   4   1       21.78       21.77      1.21 o 
   2   4   1      226.51      237.62      4.70 o 
   3   4   1      103.64      106.14      4.45 o 
   4   4   1        8.82        9.63      2.70 o 
   5   4   1       28.73       35.24      4.24 o 
  -5   5   1        0.39        4.61      4.61 o 
  -4   5   1        4.06        2.72      3.87 o 
  -3   5   1        9.93        5.10      3.38 o 
  -2   5   1        7.53        4.06      1.95 o 
   0   5   1       16.75       22.31      2.63 o 
   1   5   1        0.26       -0.60      0.94 o 
   2   5   1       38.12       37.75      5.93 o 
   3   5   1       80.27       83.73      4.40 o 
   4   5   1        0.68        0.11      2.88 o 
   5   5   1        1.53        3.75      3.12 o 
  -4   6   1       21.59       18.69      5.10 o 
  -3   6   1       27.84       36.39      5.02 o 
  -2   6   1       97.96      107.61      4.01 o 
  -1   6   1      242.18      243.42      7.16 o 
   0   6   1      137.84      127.13      3.61 o 
   1   6   1      134.90      136.88      3.90 o 
   2   6   1        3.54        4.03      1.95 o 
   3   6   1       25.87       31.71      3.34 o 
   4   6   1       58.46       49.55      3.91 o 
  -4   7   1        0.51        0.74      4.45 o 
  -3   7   1       23.44       20.91      4.53 o 
  -2   7   1       12.20       10.70      2.47 o 
  -1   7   1       13.02       12.51      3.21 o 
   0   7   1       42.66       49.43      2.88 o 
   1   7   1        0.56        2.65      1.73 o 
   2   7   1       39.80       37.38      3.10 o 
   3   7   1       10.20       12.13      3.05 o 
   4   7   1        0.78        1.45      2.90 o 
  -3   8   1        2.14       -1.32      3.70 o 
  -2   8   1        0.54       -2.86      2.23 o 
  -1   8   1        9.63        8.07      3.38 o 
   0   8   1       44.61       43.88      4.53 o 
   1   8   1        7.57        8.03      2.26 o 
   2   8   1        8.45        9.45      2.85 o 
   3   8   1       21.09       23.00      6.05 o 
  -2   9   1        5.40        2.86      2.76 o 
  -1   9   1       23.33       29.06      5.02 o 
   0   9   1       23.85       27.17      4.45 o 
   1   9   1       32.12       35.23      5.02 o 
   2   9   1       17.58       14.16      3.95 o 
  -2  -9   2        1.35       -0.66      4.12 o 
  -1  -9   2        0.07        1.73      3.29 o 
   0  -9   2        2.02        0.00      3.13 o 
   1  -9   2        3.44        5.02      3.70 o 
   2  -9   2        0.08       -2.51      2.44 o 
  -3  -8   2       19.09       16.05      4.53 o 
  -2  -8   2        1.45        1.40      3.13 o 
  -1  -8   2       28.21       34.16      4.53 o 
   0  -8   2       11.01       11.20      3.62 o 
   1  -8   2        7.51        4.77      3.29 o 
   2  -8   2       18.30       23.50      3.29 o 
   3  -8   2       10.03        8.23      4.69 o 
  -4  -7   2        4.69        5.19      3.02 o 
  -3  -7   2        2.80       -0.58      2.37 o 
  -2  -7   2       86.69       79.15      3.90 o 
  -1  -7   2       37.88       32.35      3.87 o 
   0  -7   2       39.27       38.11      3.95 o 
   1  -7   2      111.82      104.71      5.68 o 
   2  -7   2       20.79       20.60      2.79 o 
   3  -7   2        1.02       -3.54      3.13 o 
   4  -7   2        2.35        0.16      4.36 o 
  -4  -6   2       60.61       52.70      4.15 o 
  -3  -6   2       15.00       20.06      2.91 o 
  -2  -6   2       57.35       50.74      3.22 o 
  -1  -6   2        0.14        0.49      2.43 o 
   0  -6   2       11.26       18.64      1.96 o 
   1  -6   2       56.38       63.14      4.36 o 
   2  -6   2       13.56       13.35      2.47 o 
   3  -6   2        0.85       -0.49      3.46 o 
   4  -6   2        0.72       -2.72      3.95 o 
  -5  -5   2        1.68       -1.27      2.89 o 
  -4  -5   2       22.83       25.39      3.40 o 
  -3  -5   2      116.41       97.44      5.72 o 
  -2  -5   2       17.89       17.70      2.33 o 
  -1  -5   2      118.33      138.53      3.50 o 
   0  -5   2      173.62      212.94      3.76 o 
   1  -5   2        3.47       -0.25      1.65 o 
   2  -5   2       26.29       34.09      2.62 o 
   3  -5   2       26.77       29.22      4.69 o 
   4  -5   2        3.78        0.16      3.95 o 
   5  -5   2        4.38        2.14      4.69 o 
  -5  -4   2       22.75       22.43      3.58 o 
  -4  -4   2       29.32       36.47      3.55 o 
  -3  -4   2       28.35       34.54      2.92 o 
  -2  -4   2      271.97      295.32      5.15 o 
  -1  -4   2      261.45      323.90      6.59 o 
   0  -4   2      587.13      668.55     24.28 o 
   1  -4   2      302.72      349.94      7.24 o 
   2  -4   2      186.12      191.20      4.34 o 
   3  -4   2        0.56       -2.72      3.13 o 
   4  -4   2        0.77       -2.47      3.46 o 
   5  -4   2        2.36       -0.33      4.28 o 
  -5  -3   2        0.20       -1.40      3.87 o 
  -4  -3   2        0.57       -0.51      2.33 o 
  -3  -3   2       18.54       26.87      3.91 o 
  -2  -3   2      188.13      176.63     10.99 o 
  -1  -3   2      651.25      694.37     28.73 o 
   0  -3   2      238.26      284.81     16.63 o 
   1  -3   2      615.22      726.30      9.14 o 
   2  -3   2     1374.77     1348.31     14.24 o 
   3  -3   2       15.18       17.62      3.70 o 
   4  -3   2       10.76        9.63      4.12 o 
   5  -3   2        1.65       -0.25      4.12 o 
  -5  -2   2        1.97        2.39      4.20 o 
  -4  -2   2        3.07        2.63      3.46 o 
  -3  -2   2        3.36        2.74      1.08 o 
  -2  -2   2        1.13       -0.04      0.64 o 
  -1  -2   2       82.90      115.02      1.76 o 
   0  -2   2        4.42        2.86      0.53 o 
   1  -2   2       21.35       19.64      1.26 o 
   2  -2   2     1040.47     1023.89     11.52 o 
   3  -2   2      142.30      127.43      5.35 o 
   4  -2   2        1.43        3.13      3.62 o 
   5  -2   2        0.58       -3.62      3.79 o 
  -6  -1   2        8.14        3.87      5.19 o 
  -5  -1   2        1.77        3.05      3.70 o 
  -4  -1   2        4.45        1.56      3.13 o 
  -3  -1   2       60.04       49.89      3.54 o 
  -2  -1   2      120.99      111.97      4.42 o 
  -1  -1   2       32.35       20.60      0.94 o 
   0  -1   2      317.39      291.12     46.06 o 
   1  -1   2      631.84      679.72     16.20 o 
   2  -1   2      228.51      215.03      3.57 o 
   4  -1   2       20.84       29.22      4.69 o 
   5  -1   2       11.57       11.36      4.69 o 
   6  -1   2        0.46       -2.80      4.45 o 
  -6   0   2       27.15       34.00      6.09 o 
  -5   0   2       11.60        5.68      3.62 o 
  -4   0   2        0.51        1.23      3.38 o 
  -3   0   2      158.86      152.87      5.35 o 
  -2   0   2      875.64      811.01      9.38 o 
  -1   0   2      444.89      436.51     13.01 o 
   1   0   2      282.52      246.60      4.44 o 
   2   0   2       73.71       86.57      1.92 o 
   3   0   2       38.10       33.19      2.56 o 
   4   0   2       15.61       24.45      4.45 o 
   5   0   2        0.44        1.98      3.95 o 
   6   0   2        0.44        1.40      4.61 o 
  -6   1   2       14.00       18.03      5.35 o 
  -5   1   2        2.50        0.82      4.03 o 
  -4   1   2      135.88      133.52      6.59 o 
  -3   1   2      170.10      156.49      5.68 o 
  -1   1   2      249.33      246.88      3.95 o 
   1   1   2      597.01      586.90     19.59 o 
   2   1   2     1240.39     1311.32     14.62 o 
   3   1   2       10.11       17.89      2.20 o 
   4   1   2        1.28        0.04      2.21 o 
   5   1   2       11.49       15.15      4.53 o 
  -6   2   2        0.79        2.30      4.94 o 
  -5   2   2       19.84       22.72      5.27 o 
  -4   2   2       20.33       25.44      4.69 o 
  -3   2   2      254.42      255.93      7.08 o 
  -1   2   2       78.61       66.27      2.72 o 
   0   2   2      193.49      184.36     12.97 o 
   1   2   2       69.97       63.46      4.69 o 
   2   2   2       18.50       17.85      2.87 o 
   3   2   2      404.12      420.07      7.33 o 
   4   2   2       61.57       55.83      3.59 o 
   5   2   2       70.46       69.47      7.61 o 
  -5   3   2        0.03        2.72      4.20 o 
  -4   3   2        0.21        1.15      3.54 o 
  -3   3   2       17.04       18.11      3.29 o 
  -2   3   2       63.92       64.95      3.70 o 
  -1   3   2      230.41      265.57      4.77 o 
   0   3   2        0.03        1.65      1.07 o 
   1   3   2      177.76      175.85      5.24 o 
   2   3   2        9.55       10.70      1.48 o 
   3   3   2       22.99       27.04      2.76 o 
   4   3   2       12.38       15.53      2.97 o 
   5   3   2        4.87        7.05      9.34 o 
  -5   4   2        3.51        9.96      4.77 o 
  -4   4   2        3.85        5.43      3.87 o 
  -3   4   2        5.07        8.48      3.29 o 
  -2   4   2      172.99      174.60      5.76 o 
  -1   4   2      250.29      278.22      4.33 o 
   0   4   2        4.47        6.67      1.65 o 
   1   4   2      532.68      580.29     21.59 o 
   2   4   2      161.04      150.64     12.55 o 
   3   4   2       76.25       75.41      3.95 o 
   4   4   2       41.76       45.21      4.49 o 
   5   4   2        0.03       -0.87      4.32 o 
  -5   5   2       14.20       19.76      5.52 o 
  -4   5   2        0.08        0.00      3.54 o 
  -3   5   2        8.97       13.50      3.79 o 
  -2   5   2       24.29       29.72      3.79 o 
  -1   5   2      322.90      367.06      7.74 o 
   0   5   2      387.63      391.26      7.49 o 
   1   5   2       21.79       23.88      1.52 o 
   2   5   2        4.58        7.33      1.94 o 
   3   5   2        0.68        1.23      2.12 o 
   4   5   2        2.31        0.68      2.51 o 
   5   5   2        9.92        6.42      4.28 o 
  -4   6   2        2.43        2.55      3.95 o 
  -3   6   2       15.62       11.44      3.79 o 
  -2   6   2       62.98       60.00      3.23 o 
  -1   6   2       65.69       68.24      4.20 o 
   0   6   2       12.43       25.52      3.13 o 
   1   6   2       12.59       16.02      2.20 o 
   2   6   2        0.86       -0.36      1.76 o 
   3   6   2       26.77       28.24      3.30 o 
   4   6   2       14.13       21.67      3.40 o 
  -4   7   2        0.23       -5.02      4.12 o 
  -3   7   2        2.72        0.82      3.62 o 
  -2   7   2        2.22        2.03      2.72 o 
  -1   7   2        0.34       -0.41      2.80 o 
   0   7   2      109.24      107.51      5.56 o 
   1   7   2        4.39        1.85      1.92 o 
   2   7   2        3.91        0.46      2.04 o 
   3   7   2       49.44       52.83      4.77 o 
  -3   8   2        4.30        4.53      4.28 o 
  -2   8   2        1.06       -0.67      2.26 o 
  -1   8   2       63.62       68.90      5.19 o 
   0   8   2       20.56       27.18      2.88 o 
   1   8   2       35.26       33.91      3.26 o 
   2   8   2       18.06       15.98      2.89 o 
   3   8   2        2.27       -3.87      3.95 o 
  -2   9   2       10.75        8.19      2.88 o 
  -1   9   2       13.11       18.29      3.14 o 
   0   9   2        5.33        7.74      3.70 o 
  -2  -9   3       20.15       22.14      5.02 o 
  -1  -9   3        0.46       -1.56      3.38 o 
   0  -9   3        7.13        6.17      3.87 o 
   1  -9   3        6.67        3.46      3.79 o 
   2  -9   3        4.22        2.26      2.62 o 
  -3  -8   3        0.86       -0.16      3.70 o 
  -2  -8   3        0.02        3.79      3.29 o 
  -1  -8   3      111.47      103.06      6.17 o 
   0  -8   3       47.75       37.46      4.36 o 
   1  -8   3       15.74       20.25      4.28 o 
   2  -8   3        6.38        8.14      2.64 o 
   3  -8   3        0.36       -0.58      4.03 o 
  -4  -7   3       13.97       13.24      3.52 o 
  -3  -7   3       42.58       43.11      3.70 o 
  -2  -7   3        0.30        7.98      3.21 o 
  -1  -7   3       33.22       35.56      4.03 o 
   0  -7   3       88.06       80.10      5.10 o 
   1  -7   3       23.28       25.68      3.87 o 
   2  -7   3        3.54        4.92      2.27 o 
   3  -7   3        2.04        0.08      3.87 o 
   4  -7   3        0.20        0.25      4.36 o 
  -4  -6   3        1.40       -0.44      2.67 o 
  -3  -6   3       66.90       60.35      6.26 o 
  -2  -6   3      149.68      146.50      4.48 o 
  -1  -6   3       75.88       78.48      3.16 o 
   0  -6   3      153.08      174.27      6.42 o 
   1  -6   3        7.18        5.60      2.72 o 
   2  -6   3        2.79        3.28      2.15 o 
   3  -6   3        1.53        3.87      3.62 o 
   4  -6   3        2.29       -0.82      3.70 o 
  -5  -5   3       17.79       20.01      3.83 o 
  -4  -5   3      127.01      115.11      9.71 o 
  -3  -5   3      269.19      258.03     16.34 o 
  -2  -5   3        8.60        6.04      2.43 o 
  -1  -5   3        0.78        0.68      2.22 o 
   0  -5   3       87.37       87.01      2.53 o 
   1  -5   3      251.94      238.97      6.91 o 
   2  -5   3       94.42       77.00      3.29 o 
   3  -5   3      207.87      208.51      8.23 o 
   4  -5   3       28.63       31.86      5.27 o 
   5  -5   3        2.26       -1.40      4.53 o 
  -5  -4   3        0.94        3.21      4.03 o 
  -4  -4   3       14.33       15.38      3.66 o 
  -3  -4   3       20.07       20.99      2.68 o 
  -2  -4   3       24.59       29.55      2.29 o 
  -1  -4   3       12.07       19.60      1.65 o 
   0  -4   3      186.21      227.52      8.71 o 
   1  -4   3      244.44      249.84      6.17 o 
   2  -4   3       97.20       81.33      3.06 o 
   3  -4   3       89.18       76.89      5.35 o 
   4  -4   3        0.01        0.49      3.62 o 
   5  -4   3        0.78        0.25      4.20 o 
  -5  -3   3       19.51       18.44      5.19 o 
  -4  -3   3       60.59       62.61      4.49 o 
  -3  -3   3       14.98       17.44      2.68 o 
  -2  -3   3        0.95        0.63      0.66 o 
  -1  -3   3       24.00       17.17      1.07 o 
   0  -3   3      310.28      352.82     21.63 o 
   1  -3   3        7.26       15.34      1.54 o 
   2  -3   3      266.93      276.38     20.00 o 
   3  -3   3        0.03       -2.22      2.88 o 
   4  -3   3        0.82        4.86      3.38 o 
   5  -3   3        7.42       -0.16      4.20 o 
  -5  -2   3      158.47      169.58      8.31 o 
  -4  -2   3       54.93       49.47      4.94 o 
  -3  -2   3        6.68        6.43      1.38 o 
  -2  -2   3        1.46        3.76      0.85 o 
  -1  -2   3        0.24       -0.02      0.67 o 
   0  -2   3        7.14       10.46      0.81 o 
   2  -2   3       10.47       11.94      1.65 o 
   3  -2   3        0.50       -0.25      2.80 o 
   4  -2   3        0.24       -2.88      3.21 o 
   5  -2   3        2.46        6.42      4.36 o 
  -6  -1   3       11.13       12.51      5.76 o 
  -5  -1   3       65.55       66.27      5.68 o 
  -4  -1   3       21.17       20.83      4.03 o 
  -3  -1   3       45.74       44.39      2.63 o 
  -2  -1   3      267.47      261.60     18.27 o 
   2  -1   3        3.87        7.33      1.09 o 
   3  -1   3       11.08        7.94      1.78 o 
   4  -1   3        1.09       -1.56      3.21 o 
   5  -1   3        5.74        5.27      4.45 o 
  -6   0   3        3.07        9.30      4.69 o 
  -5   0   3        8.12        8.56      4.12 o 
  -4   0   3      131.01      135.25      6.42 o 
  -3   0   3      753.15      708.85     10.87 o 
  -2   0   3      497.71      453.33      7.16 o 
   0   0   3       78.60       70.81      1.16 o 
   1   0   3      124.94      115.57      1.73 o 
   2   0   3       21.00       20.44      1.28 o 
   3   0   3      250.87      243.27      7.47 o 
   4   0   3       44.00       43.73      3.75 o 
   5   0   3       41.98       48.24      5.93 o 
  -6   1   3        6.08        5.84      4.12 o 
  -5   1   3        1.72       -0.08      3.79 o 
  -4   1   3        4.18        3.87      3.62 o 
  -3   1   3       17.23       22.80      3.62 o 
  -2   1   3      309.19      339.40      6.26 o 
  -1   1   3      149.18      144.79     14.20 o 
   0   1   3      633.64      610.56      6.09 o 
   1   1   3      391.93      374.38     27.84 o 
   2   1   3       27.20       25.95      1.36 o 
   3   1   3        0.93        2.62      1.19 o 
   4   1   3       87.73       83.94      3.98 o 
   5   1   3        3.95        5.38      2.94 o 
  -6   2   3        8.14        5.52      5.10 o 
  -5   2   3        0.58        1.15      4.20 o 
  -4   2   3        1.20        0.41      3.38 o 
  -3   2   3      120.70      108.33      5.10 o 
  -2   2   3        3.02        2.96      2.22 o 
  -1   2   3      969.80      970.38      8.40 o 
   0   2   3        1.10        1.31      0.64 o 
   1   2   3      143.80      149.26      5.94 o 
   2   2   3       79.18       66.77      3.49 o 
   3   2   3        1.67        2.72      2.04 o 
   4   2   3       29.16       39.25      3.61 o 
   5   2   3       17.43       30.85      4.00 o 
  -5   3   3        0.04       -3.13      4.12 o 
  -4   3   3      103.11       95.98      6.01 o 
  -3   3   3      155.12      147.60      6.01 o 
  -1   3   3       20.97       24.86      1.66 o 
   0   3   3      118.86      130.22     12.80 o 
   3   3   3       70.58       71.81      3.45 o 
   4   3   3        2.95       -0.42      2.33 o 
   5   3   3        0.94       -3.82      2.85 o 
  -5   4   3        2.87        2.47      4.20 o 
  -4   4   3       17.12       20.83      4.61 o 
  -3   4   3       18.05       20.09      3.79 o 
  -2   4   3        8.18        8.73      2.63 o 
  -1   4   3      192.93      207.65      3.72 o 
   0   4   3       65.03       80.26      2.92 o 
   1   4   3      224.94      244.94      7.58 o 
   2   4   3       58.47       62.18      2.82 o 
   3   4   3        3.25        3.00      2.06 o 
   4   4   3        2.74        1.55      2.51 o 
   5   4   3        2.41        1.02      3.05 o 
  -5   5   3        0.85       -3.38      4.12 o 
  -4   5   3        1.10       -1.32      4.03 o 
  -3   5   3        0.97       -1.23      3.05 o 
  -2   5   3       46.10       51.70      4.20 o 
  -1   5   3      205.34      242.40      8.85 o 
   0   5   3      139.53      126.85      4.36 o 
   1   5   3      124.97      133.30      6.02 o 
   2   5   3       97.93      100.98      8.77 o 
   3   5   3        1.93        2.53      2.14 o 
   4   5   3        3.71        5.14      2.66 o 
  -4   6   3        6.10        9.06      4.28 o 
  -3   6   3       25.63       33.17      4.69 o 
  -2   6   3       24.35       33.59      4.20 o 
  -1   6   3       17.74       18.94      2.27 o 
   0   6   3       12.24       20.50      3.05 o 
   1   6   3       38.73       34.27      2.63 o 
   2   6   3       68.49       63.00      4.49 o 
   3   6   3       31.22       30.36      4.20 o 
   4   6   3       16.50       19.24      3.48 o 
  -4   7   3        1.56        4.53      4.20 o 
  -3   7   3        3.54        4.45      3.46 o 
  -2   7   3        0.60       -3.13      3.13 o 
  -1   7   3       13.06       26.21      2.73 o 
   0   7   3      135.58      140.14      3.41 o 
   1   7   3        4.05        6.76      1.98 o 
   2   7   3       13.60       16.31      2.72 o 
   3   7   3        5.55        4.03      4.20 o 
  -3   8   3        1.84       -1.32      4.03 o 
  -2   8   3        8.97        7.61      2.68 o 
  -1   8   3       34.34       34.41      3.99 o 
   0   8   3        0.96       -0.06      2.09 o 
   1   8   3        2.51       -0.82      3.21 o 
   2   8   3        6.71        6.34      4.36 o 
   1   9   3        1.45       -4.82      3.21 o 
  -2  -9   4        3.27        1.23      3.70 o 
  -1  -9   4        0.25        3.54      3.70 o 
   0  -9   4       12.20        7.98      3.95 o 
   1  -9   4        1.06        2.47      3.46 o 
   2  -9   4        0.55        0.06      2.47 o 
  -3  -8   4        2.71        2.80      3.95 o 
  -2  -8   4        0.61       -3.95      2.80 o 
  -1  -8   4        0.07        5.27      3.05 o 
   0  -8   4       10.81       10.95      3.54 o 
   1  -8   4       30.20       27.17      4.61 o 
   2  -8   4        2.74        0.22      2.20 o 
   3  -8   4        7.42       12.76      4.86 o 
  -4  -7   4        0.08       -2.13      2.73 o 
  -3  -7   4        1.37       -1.07      3.29 o 
  -2  -7   4      173.51      161.76      7.41 o 
  -1  -7   4      277.57      254.61      8.56 o 
   0  -7   4      147.64      152.46      6.75 o 
   1  -7   4       29.81       37.37      4.69 o 
   2  -7   4       10.54        5.96      2.47 o 
   3  -7   4        3.06        9.14      4.28 o 
   4  -7   4        0.38       -4.86      4.28 o 
  -4  -6   4       14.06       17.09      3.40 o 
  -3  -6   4       97.13       94.59      4.31 o 
  -2  -6   4      187.31      191.22      4.96 o 
  -1  -6   4       11.13       10.21      2.96 o 
   0  -6   4       14.18       15.39      3.13 o 
   1  -6   4       20.89       25.44      3.79 o 
   2  -6   4        0.70        1.60      2.03 o 
   3  -6   4        2.75        2.47      3.79 o 
   4  -6   4       19.31       14.90      5.10 o 
  -5  -5   4       12.96       22.47      5.19 o 
  -4  -5   4        6.82        1.52      2.50 o 
  -3  -5   4        8.69       11.49      2.65 o 
  -2  -5   4       54.68       53.35      2.96 o 
  -1  -5   4      156.92      179.80      4.62 o 
   0  -5   4        6.28        9.88      1.20 o 
   1  -5   4      131.69      122.00      5.10 o 
   2  -5   4        3.88        3.17      1.92 o 
   3  -5   4       96.95      101.58      6.26 o 
   4  -5   4       38.50       36.55      5.68 o 
   5  -5   4        2.37        7.41      5.35 o 
  -5  -4   4       25.43       22.80      5.10 o 
  -4  -4   4        4.07       -1.06      2.06 o 
  -3  -4   4       65.21       58.96      3.32 o 
  -2  -4   4       77.71       78.51      5.89 o 
  -1  -4   4       89.33       95.25      2.11 o 
   0  -4   4      234.97      273.86     12.89 o 
   1  -4   4      160.90      157.09     16.63 o 
   2  -4   4      182.03      178.99      4.97 o 
   3  -4   4        1.75        0.74      2.72 o 
   4  -4   4       57.01       51.86      5.52 o 
   5  -4   4        2.70       -2.22      4.36 o 
  -5  -3   4        4.10        8.07      3.79 o 
  -4  -3   4      223.54      229.75      8.40 o 
  -3  -3   4       84.40       87.31      3.58 o 
  -2  -3   4       23.70       34.93      3.15 o 
  -1  -3   4       38.96       49.09      1.95 o 
   0  -3   4       14.61       16.96      0.94 o 
   1  -3   4        6.62        9.43      1.46 o 
   2  -3   4     2621.80     2275.43     13.50 o 
   3  -3   4       19.73       22.31      3.95 o 
   4  -3   4        0.07       -4.45      3.38 o 
   5  -3   4        1.54        0.16      4.20 o 
  -5  -2   4      133.01      133.03      7.74 o 
  -4  -2   4      178.23      164.89      7.33 o 
  -3  -2   4        8.94       11.55      1.63 o 
  -2  -2   4      788.70      834.70      6.03 o 
   2  -2   4      126.35      152.11      4.69 o 
   3  -2   4       54.39       43.15      2.68 o 
   4  -2   4       95.06       89.07      5.84 o 
   5  -2   4        0.76        3.95      4.20 o 
  -6  -1   4        0.18        1.98      4.86 o 
  -5  -1   4        0.81        7.74      4.45 o 
  -4  -1   4      279.96      272.07      8.56 o 
  -3  -1   4      130.71      113.08      9.51 o 
  -2  -1   4        3.14        5.83      1.69 o 
  -1  -1   4       20.27       13.58      1.93 o 
   0  -1   4      385.88      383.53     15.76 o 
   1  -1   4      538.54      466.22     10.76 o 
   2  -1   4       12.70        9.98      1.18 o 
   3  -1   4        9.07        8.60      1.53 o 
   4  -1   4        7.36        2.80      3.70 o 
   5  -1   4       15.44       20.33      5.19 o 
  -6   0   4       13.81       13.01      4.94 o 
  -5   0   4       19.34       20.50      4.36 o 
  -4   0   4        2.01       -0.77      1.72 o 
  -3   0   4       57.60       59.72      4.24 o 
  -2   0   4       17.37       17.85      1.54 o 
  -1   0   4      684.45      576.49     11.61 o 
   0   0   4      638.80      583.31      4.77 o 
   1   0   4       65.76       71.03      1.53 o 
   2   0   4      163.82      160.13      4.22 o 
   3   0   4        2.58        2.46      1.32 o 
   4   0   4       64.05       56.75      3.63 o 
   5   0   4       35.35       44.37      6.01 o 
  -6   1   4        0.62        4.86      4.69 o 
  -5   1   4       58.01       51.45      5.60 o 
  -4   1   4      110.92      106.19      5.76 o 
  -3   1   4       16.82       22.97      3.46 o 
  -2   1   4      297.01      284.89     19.39 o 
  -1   1   4      888.04      844.98     19.18 o 
   0   1   4     7509.78     6909.39     27.00 o 
   1   1   4      416.90      396.77     25.34 o 
   2   1   4        7.22        9.16      1.11 o 
   3   1   4      207.89      194.08      3.78 o 
   4   1   4       31.16       41.57      3.61 o 
   5   1   4       45.57       49.63      4.37 o 
  -5   2   4        4.72       11.94      4.77 o 
  -4   2   4       15.31       16.46      4.36 o 
  -3   2   4      296.60      298.82      7.57 o 
  -2   2   4      358.80      400.15      7.00 o 
  -1   2   4      337.86      402.34     50.79 o 
   0   2   4      729.05      760.77     14.45 o 
   1   2   4      260.20      278.98     15.00 o 
   2   2   4      213.65      210.98      8.92 o 
   3   2   4      241.80      241.62      8.85 o 
   4   2   4       54.59       52.57      3.47 o 
   5   2   4       11.52       11.26      3.50 o 
  -5   3   4        3.95        5.84      4.61 o 
  -4   3   4       15.13       16.55      4.28 o 
  -3   3   4       72.23       89.48      5.27 o 
  -2   3   4        0.18        2.06      2.22 o 
  -1   3   4       45.07       46.59      2.55 o 
   1   3   4      352.19      370.22      3.89 o 
   2   3   4      174.62      173.04      7.70 o 
   3   3   4        4.39        4.03      2.18 o 
   4   3   4       20.46       24.94      3.23 o 
   5   3   4        1.05        4.13      3.08 o 
  -5   4   4        4.77        5.02      4.45 o 
  -4   4   4        9.60        9.22      4.03 o 
  -3   4   4       41.37       40.75      4.20 o 
  -2   4   4       20.12       23.05      3.13 o 
  -1   4   4      186.71      209.67      6.05 o 
   0   4   4       14.06       20.49      3.29 o 
   1   4   4        0.02        0.00      0.93 o 
   2   4   4      340.85      307.64      6.96 o 
   3   4   4       20.70       21.38      2.71 o 
   4   4   4       17.79       19.80      3.22 o 
   5   4   4       29.05       31.88      4.11 o 
  -5   5   4        4.23       -2.39      4.28 o 
  -4   5   4        0.13       -0.08      3.70 o 
  -3   5   4       23.13       21.90      4.03 o 
  -2   5   4      171.79      187.77      6.26 o 
  -1   5   4       34.89       41.93      2.41 o 
   0   5   4       56.62       44.38      2.21 o 
   1   5   4       67.77       61.27      2.26 o 
   2   5   4        4.12        2.69      1.86 o 
   3   5   4       85.98       83.46      3.93 o 
   4   5   4       27.58       29.72      3.50 o 
  -4   6   4       18.38       16.88      4.94 o 
  -3   6   4        7.13        8.56      3.62 o 
  -2   6   4        0.74       -1.23      2.72 o 
  -1   6   4       40.25       42.07      2.79 o 
   0   6   4       80.31       86.19      5.35 o 
   1   6   4      130.18      116.25      3.75 o 
   2   6   4       18.32       16.70      2.52 o 
   3   6   4        2.53        2.22      3.62 o 
   4   6   4        1.56       -4.12      4.03 o 
  -4   7   4        6.53        8.15      4.61 o 
  -3   7   4       17.11       10.95      4.12 o 
  -2   7   4        4.89        8.64      3.21 o 
  -1   7   4        1.17        3.26      1.80 o 
   0   7   4      131.07      122.22      5.10 o 
   1   7   4       13.53       12.18      3.46 o 
   2   7   4       14.56       17.78      4.12 o 
   3   7   4       29.79       29.39      5.52 o 
  -3   8   4        1.67        3.62      3.95 o 
  -1   8   4       15.11       15.31      3.79 o 
   0   8   4        4.01        0.41      3.05 o 
   1   8   4       33.87       39.10      5.27 o 
   2   8   4        0.48        1.73      3.62 o 
   0   9   4       26.38       28.07      4.77 o 
   1   9   4       21.17       26.75      5.10 o 
  -2  -9   5        4.22        2.39      4.03 o 
  -1  -9   5       18.67       19.59      4.69 o 
   0  -9   5        2.26        4.61      3.21 o 
   1  -9   5       10.87        7.66      3.95 o 
   2  -9   5       16.70       10.41      2.94 o 
  -3  -8   5        7.37        9.47      4.03 o 
  -2  -8   5        2.15        3.38      3.29 o 
  -1  -8   5      113.09      101.01      6.34 o 
   0  -8   5       57.24       53.18      4.94 o 
   1  -8   5       22.55       21.81      4.28 o 
   2  -8   5        0.12        0.63      2.44 o 
   3  -8   5        0.01       -3.87      3.95 o 
  -4  -7   5       14.45       11.85      4.86 o 
  -3  -7   5        4.41        7.24      3.79 o 
  -2  -7   5       37.61       41.24      4.53 o 
  -1  -7   5       96.36       96.56      5.76 o 
   0  -7   5        0.31        0.08      2.72 o 
   1  -7   5        0.37       -1.81      2.63 o 
   2  -7   5       10.38        6.93      2.38 o 
   3  -7   5        1.40        2.22      4.12 o 
   4  -7   5        1.97        0.16      4.69 o 
  -4  -6   5        2.01       -1.83      2.68 o 
  -3  -6   5        0.26       -0.92      2.23 o 
  -2  -6   5        6.04        7.08      3.13 o 
  -1  -6   5       89.53       82.24      5.02 o 
   0  -6   5       92.05       79.44      4.86 o 
   1  -6   5       71.66       61.74      4.36 o 
   2  -6   5        2.19        2.54      1.83 o 
   3  -6   5        3.68        4.53      3.79 o 
   4  -6   5       13.27       16.63      4.61 o 
  -5  -5   5       14.94       24.20      5.60 o 
  -4  -5   5        2.98        8.31      3.87 o 
  -3  -5   5       24.14       24.87      3.00 o 
  -2  -5   5       43.25       45.02      2.91 o 
  -1  -5   5        0.52        0.84      1.09 o 
   0  -5   5        7.24        7.64      1.64 o 
   1  -5   5       17.68       21.39      2.24 o 
   2  -5   5        4.45        4.69      1.77 o 
   3  -5   5      103.03       91.29      6.09 o 
   4  -5   5        2.81        2.39      4.03 o 
   5  -5   5        3.09       -2.06      4.77 o 
  -5  -4   5        0.20        1.65      4.03 o 
  -4  -4   5        3.05        0.91      3.29 o 
  -3  -4   5      168.25      178.76      4.85 o 
  -2  -4   5      268.32      289.05     10.02 o 
  -1  -4   5       27.10       26.11      1.57 o 
   0  -4   5        6.46        9.56      0.98 o 
   1  -4   5       65.34       61.07      2.62 o 
   2  -4   5      101.27      100.94      3.41 o 
   3  -4   5      666.28      559.85     11.77 o 
   4  -4   5       39.93       45.60      5.68 o 
   5  -4   5        0.17       -4.28      4.28 o 
  -5  -3   5       12.54       20.74      4.77 o 
  -4  -3   5      198.58      187.11      7.82 o 
  -3  -3   5        3.83        7.33      2.96 o 
  -2  -3   5      262.54      274.88     41.41 o 
   0  -3   5       18.04       16.39      2.39 o 
   1  -3   5      131.02      122.96      5.23 o 
   2  -3   5      564.88      529.16      6.78 o 
   3  -3   5        3.73        1.55      1.88 o 
   4  -3   5        8.48        4.12      3.87 o 
   5  -3   5        9.05        3.95      4.36 o 
  -5  -2   5        8.43       13.99      4.86 o 
  -4  -2   5      129.73      142.74      7.08 o 
  -3  -2   5      222.39      220.06      5.84 o 
  -2  -2   5      113.50      130.49      2.80 o 
  -1  -2   5       46.01       64.38      6.91 o 
   0  -2   5      144.65      147.88     11.94 o 
   1  -2   5       10.00       12.92      0.82 o 
   2  -2   5      152.88      142.80      5.23 o 
   3  -2   5      160.86      144.05      4.10 o 
   4  -2   5       19.37       22.47      4.53 o 
   5  -2   5        0.01        0.08      4.36 o 
  -6  -1   5        1.68       -0.58      4.86 o 
  -5  -1   5       80.67       79.03      6.42 o 
  -4  -1   5        0.00       -2.80      3.29 o 
  -3  -1   5      107.73      106.43      4.61 o 
  -2  -1   5       31.05       18.87      1.66 o 
   0  -1   5      767.20      688.99     52.64 o 
   1  -1   5      369.63      341.99     10.54 o 
   2  -1   5      416.32      375.44     12.87 o 
   3  -1   5      317.29      331.36     15.20 o 
   4  -1   5        0.01       -2.80      3.21 o 
   5  -1   5        9.96        3.13      4.61 o 
  -6   0   5        1.95       -2.72      4.20 o 
  -5   0   5       10.73       18.19      4.69 o 
  -4   0   5      105.06       84.63      5.64 o 
  -3   0   5      235.18      228.17      8.52 o 
  -2   0   5      189.63      213.80      3.58 o 
  -1   0   5      127.48      110.40      4.65 o 
   0   0   5     1042.32      930.90     20.62 o 
   1   0   5      706.05      648.00      7.30 o 
   2   0   5        3.85        4.98      1.08 o 
   3   0   5       16.07       17.03      1.79 o 
   4   0   5       70.65       63.09      2.74 o 
   5   0   5        3.09        1.32      4.28 o 
  -6   1   5        0.05       -4.36      4.12 o 
  -5   1   5        2.76       -0.50      3.17 o 
  -4   1   5        2.08        3.56      1.89 o 
  -3   1   5       19.04       16.12      2.08 o 
  -2   1   5       60.51       62.59      2.30 o 
  -1   1   5      694.24      687.65     12.55 o 
   0   1   5     1932.84     1855.97     13.01 o 
   1   1   5       98.72       97.66      2.35 o 
   2   1   5      289.77      290.41      4.46 o 
   3   1   5      201.43      220.59      4.60 o 
   4   1   5      123.80      117.92      4.57 o 
   5   1   5       41.70       45.54      5.23 o 
  -5   2   5       29.78       38.11      5.84 o 
  -4   2   5        0.12       -1.32      3.54 o 
  -3   2   5       33.95       41.65      3.87 o 
  -2   2   5       36.18       41.26      5.84 o 
  -1   2   5       60.21       53.93      5.89 o 
   0   2   5      199.09      183.90      4.45 o 
   2   2   5       17.92       19.11      1.50 o 
   3   2   5       18.29       19.38      2.53 o 
   4   2   5       13.65       14.03      2.79 o 
   5   2   5        7.77        8.30      3.14 o 
  -5   3   5        4.70       11.69      4.61 o 
  -4   3   5       31.93       35.40      4.94 o 
  -3   3   5        2.45       -0.25      2.80 o 
  -2   3   5       55.56       68.33      3.54 o 
  -1   3   5       29.67       30.37      3.38 o 
   0   3   5      283.37      259.94      6.91 o 
   1   3   5      236.80      214.32      7.07 o 
   2   3   5        0.09        0.54      1.21 o 
   3   3   5      108.49      115.86      4.04 o 
   4   3   5        2.15       -0.12      2.44 o 
   5   3   5        4.72        3.90      4.73 o 
  -5   4   5       22.07       27.74      5.43 o 
  -4   4   5       21.74       23.87      4.53 o 
  -3   4   5        0.28       -0.41      2.88 o 
  -2   4   5       77.57       69.40      4.12 o 
  -1   4   5      636.76      719.81     34.73 o 
   0   4   5       93.16       85.27      3.46 o 
   1   4   5       46.98       44.94      1.76 o 
   2   4   5       33.11       33.84      2.43 o 
   3   4   5        7.13       13.53      2.52 o 
   4   4   5       71.43       71.94      4.69 o 
   5   4   5       21.52       21.81      5.76 o 
  -5   5   5        1.95        4.03      4.45 o 
  -4   5   5        1.31        4.28      3.70 o 
  -3   5   5       17.67       23.30      4.36 o 
  -2   5   5        0.53        0.08      2.55 o 
  -1   5   5        2.08        2.77      1.29 o 
   0   5   5       38.16       35.46      2.00 o 
   1   5   5      228.77      211.34      7.87 o 
   2   5   5       37.67       30.77      3.54 o 
   3   5   5       28.09       27.82      4.94 o 
   4   5   5        2.69        2.63      4.28 o 
  -4   6   5        0.61       -0.82      3.95 o 
  -3   6   5       10.64       14.08      4.03 o 
  -2   6   5       53.53       55.32      4.53 o 
  -1   6   5       25.29       33.31      3.33 o 
   0   6   5        1.31       -0.46      1.54 o 
   1   6   5      199.42      174.19      7.00 o 
   2   6   5       66.29       59.52      5.10 o 
   3   6   5       44.98       49.39      5.84 o 
   4   6   5       27.02       28.07      5.76 o 
  -4   7   5       12.66        2.06      4.45 o 
  -3   7   5       21.22       26.10      5.02 o 
  -1   7   5       50.08       48.98      4.28 o 
   0   7   5       82.15       81.17      4.77 o 
   1   7   5        1.99        1.40      2.88 o 
   2   7   5        4.89        4.94      3.54 o 
   3   7   5        0.11       -5.68      3.79 o 
  -1   8   5       10.55       11.36      3.46 o 
   0   8   5        7.62        0.49      2.80 o 
   1   8   5       17.98       20.42      4.36 o 
   2   8   5       35.44       39.60      5.84 o 
   0   9   5       21.37       22.23      4.61 o 
  -1  -9   6        3.27       -0.25      3.21 o 
   0  -9   6       19.21       12.10      4.28 o 
   1  -9   6        2.37        3.21      3.87 o 
  -3  -8   6       12.52       10.54      4.53 o 
  -2  -8   6        0.03       -1.98      3.54 o 
  -1  -8   6        0.34       -2.47      2.96 o 
   0  -8   6        0.34       -1.48      2.80 o 
   1  -8   6        9.44        6.01      3.46 o 
   2  -8   6        0.99        0.78      2.44 o 
   3  -8   6        0.06       -2.14      3.79 o 
  -4  -7   6       19.41       21.40      5.27 o 
  -3  -7   6       34.85       23.21      4.77 o 
  -2  -7   6        1.83       -2.39      2.72 o 
  -1  -7   6       11.22       10.54      3.29 o 
   0  -7   6       11.58       11.03      3.13 o 
   1  -7   6        8.14        9.71      3.62 o 
   2  -7   6       13.63       12.72      2.73 o 
   3  -7   6        0.17        2.55      4.12 o 
  -4  -6   6        9.79       10.62      3.95 o 
  -3  -6   6        1.54        3.08      2.47 o 
  -2  -6   6        2.63        2.96      2.88 o 
  -1  -6   6       33.87       29.41      4.53 o 
   0  -6   6        5.73        4.67      1.77 o 
   1  -6   6       47.56       53.64      3.03 o 
   2  -6   6        7.79        7.17      3.25 o 
   3  -6   6        2.38        4.86      3.62 o 
   4  -6   6       35.88       37.95      6.17 o 
  -5  -5   6        4.24        3.13      4.36 o 
  -4  -5   6       33.92       34.33      5.19 o 
  -3  -5   6      108.73      108.91      6.26 o 
  -2  -5   6       34.04       30.30      2.65 o 
  -1  -5   6        3.87        2.53      1.50 o 
   0  -5   6       21.89       24.36      2.06 o 
   1  -5   6       86.91       78.15      6.87 o 
   2  -5   6       53.07       46.70      3.43 o 
   3  -5   6       53.97       60.34      5.60 o 
   4  -5   6       30.09       36.14      5.76 o 
  -5  -4   6        1.56       -1.89      3.95 o 
  -4  -4   6       44.46       39.84      4.77 o 
  -3  -4   6       55.60       66.10      4.61 o 
  -2  -4   6       11.32       13.12      1.64 o 
  -1  -4   6        0.06        0.04      1.18 o 
   0  -4   6       10.26       10.03      1.56 o 
   1  -4   6        6.63        9.34      1.72 o 
   2  -4   6        0.91        0.54      1.39 o 
   3  -4   6      304.91      273.40      6.23 o 
   4  -4   6        6.40        3.54      3.87 o 
   5  -4   6        1.51       -2.22      4.36 o 
  -5  -3   6        2.39        2.55      3.87 o 
  -4  -3   6       55.78       54.25      5.10 o 
  -3  -3   6      117.88       97.88      5.10 o 
  -2  -3   6      336.76      371.16     54.04 o 
  -1  -3   6      121.86      154.16     24.20 o 
   0  -3   6      126.46      138.81     22.76 o 
   1  -3   6      113.75      105.39      6.38 o 
   2  -3   6      106.62      110.19      3.49 o 
   3  -3   6        9.49       14.40      2.40 o 
   4  -3   6       18.14       25.52      4.61 o 
   5  -3   6        1.18       -0.25      4.20 o 
  -5  -2   6        2.90       -3.95      3.62 o 
  -4  -2   6       16.07       18.60      4.36 o 
  -3  -2   6       55.19       58.11      2.53 o 
   0  -2   6        0.44        1.15      0.87 o 
   1  -2   6      303.64      311.71     10.14 o 
   2  -2   6       13.05       11.15      1.33 o 
   3  -2   6        5.87        8.90      2.13 o 
   4  -2   6       12.96       21.64      2.96 o 
   5  -2   6        8.24        7.98      4.69 o 
  -5  -1   6       18.61       16.88      5.02 o 
  -4  -1   6        7.20       10.95      4.03 o 
  -3  -1   6       18.39       18.94      2.10 o 
  -2  -1   6      521.90      547.20      5.67 o 
  -1  -1   6       23.39       28.93      1.60 o 
   0  -1   6        1.43        2.91      0.92 o 
   1  -1   6      121.72      101.27      2.83 o 
   2  -1   6       68.94       68.21      2.28 o 
   3  -1   6       15.63       20.01      2.42 o 
   4  -1   6        1.70        1.57      1.79 o 
   5  -1   6       15.66       12.92      5.27 o 
  -6   0   6        0.08        1.89      4.94 o 
  -5   0   6       12.37       13.25      4.28 o 
  -4   0   6        7.87       10.19      2.25 o 
  -3   0   6        2.78        1.77      1.52 o 
  -2   0   6      524.48      509.72     28.07 o 
  -1   0   6       14.40       19.63      1.48 o 
   0   0   6       52.15       50.07      1.43 o 
   1   0   6      231.33      238.24      4.08 o 
   2   0   6      226.81      220.87      3.18 o 
   3   0   6      223.36      193.36      5.05 o 
   4   0   6       38.19       45.36      2.69 o 
   5   0   6        4.51        5.61      2.96 o 
  -5   1   6        6.75        8.85      3.87 o 
  -4   1   6        5.20        8.79      2.31 o 
  -3   1   6      214.74      191.39      6.22 o 
  -2   1   6       21.26       22.40      1.83 o 
  -1   1   6        8.75        9.58      1.22 o 
   0   1   6        0.34        2.30      1.73 o 
   1   1   6       36.35       47.80      1.45 o 
   2   1   6       84.89       97.28      2.31 o 
   3   1   6       10.76       11.23      1.65 o 
   4   1   6        6.39        8.79      2.82 o 
   5   1   6        0.02        1.95      2.96 o 
  -5   2   6        0.53        0.32      2.40 o 
  -4   2   6       29.83       30.03      3.75 o 
  -3   2   6      209.74      194.38     19.18 o 
  -2   2   6       26.76       26.65      2.06 o 
  -1   2   6       90.34      105.65      9.63 o 
   0   2   6       14.91       20.00      2.30 o 
   1   2   6      122.11      120.41      3.45 o 
   2   2   6      346.45      356.10      7.43 o 
   3   2   6       44.00       42.37      2.90 o 
   4   2   6       21.87       25.79      5.76 o 
   5   2   6        0.09       -0.66      3.09 o 
  -5   3   6       25.15       32.53      6.22 o 
  -4   3   6       17.15       26.67      4.69 o 
  -3   3   6        9.00        8.37      2.39 o 
  -2   3   6       23.70       24.48      2.39 o 
  -1   3   6        3.70        1.65      1.13 o 
   0   3   6      596.22      612.13      7.12 o 
   1   3   6       88.78       73.86      1.96 o 
   2   3   6        6.68        8.48      1.39 o 
   3   3   6       13.68       17.17      2.64 o 
   4   3   6        9.07       10.09      3.70 o 
   5   3   6        9.10       12.02      4.86 o 
  -5   4   6        2.87       -1.81      4.20 o 
  -4   4   6        0.40        1.32      3.46 o 
  -3   4   6        8.72       11.28      3.54 o 
  -2   4   6        0.05       -0.43      2.55 o 
  -1   4   6        4.60        6.20      1.56 o 
   0   4   6       26.33       31.57      3.58 o 
   1   4   6        4.89        2.54      1.09 o 
   2   4   6      318.48      315.73      5.41 o 
   3   4   6        1.71        3.62      3.54 o 
   4   4   6        4.00        5.19      4.03 o 
  -5   5   6        0.39       -0.08      4.20 o 
  -4   5   6        9.57        4.03      3.87 o 
  -3   5   6        7.16        8.48      3.54 o 
  -2   5   6       83.60       80.66      9.67 o 
  -1   5   6      136.85      140.26      3.59 o 
   0   5   6       11.26       10.31      1.64 o 
   1   5   6       91.07       99.49      3.66 o 
   2   5   6       39.86       36.06      4.45 o 
   3   5   6       52.28       57.21      5.68 o 
   4   5   6       28.12       38.11      5.93 o 
  -4   6   6        0.33        1.32      4.45 o 
  -3   6   6        5.48        5.93      3.38 o 
  -2   6   6        0.38       -2.88      2.47 o 
  -1   6   6       69.23       57.29      4.53 o 
   0   6   6      121.95      106.60      5.10 o 
   1   6   6       16.10       16.22      3.54 o 
   2   6   6        3.33       -1.07      2.88 o 
   3   6   6        0.20       -4.77      3.54 o 
   4   6   6        0.00       -6.30      4.20 o 
  -2   7   6       15.33       14.82      3.79 o 
  -1   7   6       35.27       36.96      4.61 o 
   1   7   6       24.75       24.53      4.61 o 
   2   7   6       12.60       18.93      4.53 o 
   3   7   6       36.59       44.86      6.50 o 
  -2   8   6        3.38        1.89      3.29 o 
  -1   8   6        0.02        1.56      3.29 o 
   0   8   6        1.93        0.00      2.96 o 
   1   8   6       25.55       28.07      4.86 o 
   2   8   6        3.25       -2.22      3.95 o 
  -1  -9   7        9.17        9.88      4.12 o 
   0  -9   7        7.20        3.62      4.03 o 
   1  -9   7        4.53       -2.14      3.87 o 
  -3  -8   7        2.24       -1.15      3.62 o 
  -2  -8   7       23.01       20.50      4.69 o 
  -1  -8   7       20.24       25.44      4.69 o 
   0  -8   7        0.13        1.89      3.21 o 
   1  -8   7       13.81       12.76      3.62 o 
   2  -8   7        0.26       -0.30      2.51 o 
  -3  -7   7       18.33       14.32      4.53 o 
  -2  -7   7        8.15        7.98      3.54 o 
  -1  -7   7       24.97       20.33      3.79 o 
   0  -7   7        7.85        6.42      3.21 o 
   1  -7   7        1.14        0.00      2.88 o 
   2  -7   7        8.60        8.18      2.62 o 
   3  -7   7        3.77        5.84      4.03 o 
  -4  -6   7        2.79        2.63      3.87 o 
  -3  -6   7       14.01        7.90      3.54 o 
  -2  -6   7       79.40       75.57      5.35 o 
  -1  -6   7       53.31       52.17      8.68 o 
   0  -6   7       40.42       37.05      3.21 o 
   1  -6   7        1.51        2.42      2.30 o 
   2  -6   7        1.15        1.31      1.52 o 
   3  -6   7        0.26       -0.82      3.87 o 
   4  -6   7       19.95       13.67      5.10 o 
  -5  -5   7        6.88       10.62      4.77 o 
  -4  -5   7       18.21       18.52      4.61 o 
  -3  -5   7       82.35       71.95      5.10 o 
  -2  -5   7        7.36       14.65      3.29 o 
  -1  -5   7        2.06        2.71      1.51 o 
   0  -5   7        4.40        8.12      1.98 o 
   1  -5   7       46.78       41.87      2.71 o 
   2  -5   7        9.45        8.95      1.75 o 
   3  -5   7       31.16       31.30      3.36 o 
   4  -5   7       15.14       12.10      4.69 o 
  -5  -4   7        8.78       13.42      4.86 o 
  -4  -4   7      106.86       99.77      6.34 o 
  -3  -4   7      197.88      179.04      7.16 o 
  -2  -4   7       44.53       55.34      3.42 o 
  -1  -4   7       70.53       83.87     19.80 o 
   0  -4   7      195.01      182.48     16.92 o 
   1  -4   7      252.19      241.21     11.20 o 
   2  -4   7       68.41       60.96      2.98 o 
   3  -4   7        0.10       -0.31      1.93 o 
   4  -4   7       21.16       21.98      4.94 o 
   5  -4   7        0.25       -2.22      4.20 o 
  -5  -3   7        3.57        4.28      4.03 o 
  -4  -3   7       11.58       12.76      3.87 o 
  -3  -3   7       38.19       36.39      4.03 o 
  -2  -3   7       37.50       39.97      6.46 o 
  -1  -3   7      388.77      429.66     38.53 o 
   0  -3   7      108.02      103.05     11.52 o 
   1  -3   7        5.18        5.62      1.85 o 
   2  -3   7       11.78       12.12      1.66 o 
   3  -3   7       19.72       20.37      2.61 o 
   4  -3   7        6.43        3.10      2.40 o 
   5  -3   7        1.65        3.62      4.69 o 
  -5  -2   7       19.48       24.70      5.19 o 
  -4  -2   7       15.58       16.05      4.12 o 
  -3  -2   7       42.35       41.45      2.45 o 
  -2  -2   7       58.23       58.32      5.10 o 
  -1  -2   7      101.61      122.80      3.13 o 
   0  -2   7      326.95      323.24     21.77 o 
   1  -2   7       84.87       88.55      3.37 o 
   2  -2   7       25.13       26.08      1.70 o 
   3  -2   7        6.84        4.33      1.58 o 
   4  -2   7        2.80        4.66      2.40 o 
   5  -2   7        5.17        4.69      4.36 o 
  -5  -1   7       26.54       31.94      5.52 o 
  -4  -1   7      186.29      190.32      7.82 o 
  -3  -1   7        2.69        1.86      1.70 o 
  -2  -1   7      108.93      108.25      4.03 o 
  -1  -1   7      492.77      532.66     30.75 o 
   0  -1   7       40.74       34.19      2.26 o 
   1  -1   7      333.76      309.84      7.22 o 
   2  -1   7       14.14       14.11      1.44 o 
   3  -1   7        2.46        1.05      1.94 o 
   4  -1   7        0.08       -1.54      1.71 o 
   5  -1   7        0.40        0.41      4.20 o 
  -5   0   7        0.77       -1.48      4.12 o 
  -4   0   7        4.24        5.83      2.25 o 
  -3   0   7        3.96        3.39      1.86 o 
  -2   0   7      556.27      553.35     57.58 o 
  -1   0   7        0.50        2.13      1.77 o 
   0   0   7      191.67      171.28      8.52 o 
   1   0   7       32.16       31.84      1.67 o 
   2   0   7       37.69       35.62      1.78 o 
   3   0   7        0.01        1.53      1.64 o 
   4   0   7       29.77       34.41      2.49 o 
   5   0   7        5.66        6.02      3.25 o 
  -5   1   7       20.13       23.81      5.64 o 
  -4   1   7       70.82       73.61     10.58 o 
  -3   1   7      241.36      222.69      8.85 o 
  -2   1   7      463.66      447.91      5.44 o 
  -1   1   7        0.41        0.79      0.94 o 
   0   1   7       27.76       21.24      2.47 o 
   1   1   7      550.87      513.01      7.86 o 
   2   1   7      108.79      104.41      2.42 o 
   3   1   7       81.36       67.69      2.50 o 
   4   1   7        9.47        4.90      2.71 o 
   5   1   7        0.49       -3.38      2.72 o 
  -5   2   7        8.26       10.67      2.90 o 
  -4   2   7       10.41       10.33      2.64 o 
  -3   2   7        1.31        1.20      1.85 o 
  -2   2   7       61.62       58.51      2.52 o 
  -1   2   7       29.06       30.40      1.85 o 
   0   2   7      145.75      167.03      4.94 o 
   1   2   7      216.46      217.41      7.22 o 
   2   2   7      133.15      156.30      7.70 o 
   3   2   7       32.55       34.85      4.36 o 
   4   2   7        2.56        2.49      2.50 o 
   5   2   7        0.49       -2.96      3.95 o 
  -5   3   7        5.68        6.34      4.16 o 
  -4   3   7        0.62       -0.45      2.27 o 
  -3   3   7       13.53       16.14      2.47 o 
  -2   3   7        1.96        3.05      1.73 o 
  -1   3   7       45.25       54.74      7.49 o 
   0   3   7        4.36        7.44      0.77 o 
   1   3   7       20.78       18.34      1.28 o 
   2   3   7        1.70        4.17      1.28 o 
   3   3   7      134.03      133.52      6.91 o 
   4   3   7        9.09        7.16      4.28 o 
   5   3   7        3.54        7.74      4.94 o 
  -5   4   7        0.11       -1.93      2.76 o 
  -4   4   7        3.87        6.48      2.59 o 
  -3   4   7       26.56       31.01      3.09 o 
  -2   4   7      131.99      140.56      8.40 o 
  -1   4   7       66.14       69.85      7.04 o 
   0   4   7        7.46       11.44      2.80 o 
   1   4   7       84.21       73.79      2.95 o 
   2   4   7      116.16      104.96      5.76 o 
   3   4   7        2.02        1.89      3.29 o 
   4   4   7        4.23       -2.47      3.87 o 
  -4   5   7        1.89        0.58      4.20 o 
  -3   5   7        1.27        0.02      2.02 o 
  -2   5   7        2.69        0.58      2.88 o 
  -1   5   7        7.34        6.59      2.80 o 
   0   5   7       58.88       57.71      3.95 o 
   1   5   7      191.15      176.32      4.43 o 
   2   5   7        0.20       -3.29      2.63 o 
   3   5   7        0.00       -2.88      2.80 o 
   4   5   7        2.07       -3.79      3.95 o 
  -4   6   7       17.94       21.07      4.77 o 
  -3   6   7        1.56        1.81      3.13 o 
  -2   6   7       10.80       13.09      3.70 o 
  -1   6   7       53.77       49.47      4.28 o 
   0   6   7       38.32       36.71      3.87 o 
   1   6   7       17.86       15.97      3.62 o 
   2   6   7       90.86       92.44      6.26 o 
   3   6   7       14.32       14.49      4.36 o 
  -3   7   7        3.80        2.55      3.46 o 
  -2   7   7        0.23        0.41      3.21 o 
  -1   7   7        0.34       -2.06      2.63 o 
   1   7   7        1.16       -3.54      2.80 o 
   2   7   7        0.01       -3.05      3.38 o 
   3   7   7        0.01       -5.31      3.54 o 
  -2   8   7        0.43        2.22      3.46 o 
  -1   8   7        4.63        0.99      3.54 o 
   0   8   7       10.97        9.96      3.70 o 
   1   8   7       10.60       14.16      4.20 o 
  -1  -9   8       25.62       35.07      5.52 o 
   0  -9   8       38.10       42.72      6.09 o 
  -2  -8   8        1.86        1.23      3.79 o 
  -1  -8   8       14.24       13.83      4.20 o 
   0  -8   8        2.18       -0.41      3.21 o 
   1  -8   8        0.09       -3.21      3.13 o 
   2  -8   8       11.93        6.25      2.76 o 
  -3  -7   8        2.24       -0.16      3.54 o 
  -2  -7   8        4.29        2.63      3.38 o 
  -1  -7   8       76.07       70.55      5.43 o 
   0  -7   8        0.13       -1.31      2.59 o 
   1  -7   8        1.44       -1.65      1.92 o 
   2  -7   8        0.43       -1.82      2.23 o 
   3  -7   8        6.70        4.28      4.53 o 
  -4  -6   8        5.10        5.93      4.03 o 
  -3  -6   8       19.70       13.34      4.03 o 
  -2  -6   8      126.03      113.35      6.42 o 
  -1  -6   8      100.59       91.96     14.65 o 
   0  -6   8       10.45        9.39      2.14 o 
   1  -6   8        0.01        0.16      1.89 o 
   2  -6   8        3.71        1.22      1.73 o 
   3  -6   8        6.36        3.87      4.20 o 
   4  -6   8       32.69       24.45      5.52 o 
  -4  -5   8       10.81       13.09      3.87 o 
  -3  -5   8      226.37      198.55      7.98 o 
  -2  -5   8       26.09       37.21      4.45 o 
  -1  -5   8       43.88       37.42      4.24 o 
   0  -5   8      188.12      184.31     16.01 o 
   1  -5   8       28.57       28.51      2.64 o 
   2  -5   8       10.77       10.24      1.93 o 
   3  -5   8       30.21       39.06      3.60 o 
   4  -5   8        2.56        6.17      4.36 o 
  -5  -4   8       13.86       13.25      4.61 o 
  -4  -4   8       13.31       13.83      4.03 o 
  -3  -4   8      160.93      142.25      6.75 o 
  -2  -4   8      226.90      253.66     23.79 o 
  -1  -4   8      322.71      332.84     45.15 o 
   0  -4   8      166.39      168.39     14.90 o 
   1  -4   8       92.66       90.20      3.34 o 
   2  -4   8        0.33        0.53      1.45 o 
   3  -4   8        1.89        1.27      2.15 o 
   4  -4   8        3.63        1.81      3.79 o 
  -5  -3   8       13.27       13.67      4.53 o 
  -4  -3   8       51.43       59.76      5.27 o 
  -3  -3   8       27.98       32.35      4.20 o 
  -2  -3   8       10.01       12.88      1.88 o 
  -1  -3   8       16.45       25.73      3.09 o 
   0  -3   8       65.77       82.54      5.89 o 
   1  -3   8      143.47      141.80      3.63 o 
   2  -3   8        8.12        9.49      1.89 o 
   3  -3   8       39.16       34.01      2.90 o 
   4  -3   8       31.53       34.08      3.60 o 
   5  -3   8        0.20       -2.88      4.20 o 
  -5  -2   8        3.21        4.53      3.87 o 
  -4  -2   8       32.28       35.31      4.86 o 
  -3  -2   8      168.42      149.32      3.86 o 
  -2  -2   8        4.48        7.25      1.60 o 
  -1  -2   8      157.09      183.87      3.61 o 
   0  -2   8      319.90      319.91     35.81 o 
   1  -2   8        0.11       -0.73      0.74 o 
   2  -2   8      124.73      109.64      5.45 o 
   3  -2   8       45.30       45.25      3.65 o 
   4  -2   8        0.29        1.33      2.84 o 
   5  -2   8        1.44       -1.48      4.20 o 
  -5  -1   8       46.92       47.00      5.84 o 
  -4  -1   8       41.78       55.98      5.27 o 
  -3  -1   8        3.76        4.94      1.89 o 
  -2  -1   8      103.42      105.91      4.24 o 
  -1  -1   8     1056.21     1028.93     36.71 o 
   0  -1   8      588.14      546.63      6.05 o 
   1  -1   8      614.95      633.83     14.70 o 
   2  -1   8       97.64       95.99      2.46 o 
   3  -1   8       28.50       32.18      2.26 o 
   4  -1   8       35.29       38.57      3.39 o 
   5  -1   8       20.63       21.81      5.93 o 
  -5   0   8       13.85       17.95      5.10 o 
  -4   0   8      178.08      179.32     20.87 o 
  -3   0   8      149.97      142.44      7.86 o 
  -2   0   8       45.00       42.25      2.35 o 
  -1   0   8       44.98       45.55      3.05 o 
   0   0   8        3.55        5.05      0.92 o 
   1   0   8        0.80        1.16      0.86 o 
   2   0   8      258.03      239.11     10.24 o 
   3   0   8       40.72       42.24      2.85 o 
   4   0   8        2.62        4.18      2.56 o 
   5   0   8        1.36        1.66      2.78 o 
  -5   1   8        9.59       13.12      2.89 o 
  -4   1   8        7.05        9.10      2.59 o 
  -3   1   8       49.77       45.80      3.29 o 
  -2   1   8       39.01       42.38      3.33 o 
  -1   1   8      162.08      139.74      4.24 o 
   0   1   8       44.62       35.56      2.88 o 
   1   1   8        0.54        1.03      0.87 o 
   2   1   8       15.72       16.83      1.61 o 
   3   1   8       31.38       32.14      2.30 o 
   4   1   8       61.46       69.59      3.92 o 
   5   1   8        3.12        2.22      4.12 o 
  -5   2   8        0.85        1.46      2.61 o 
  -4   2   8       16.26       19.15      2.85 o 
  -3   2   8       57.38       60.21      3.17 o 
  -2   2   8        1.56        1.11      3.05 o 
  -1   2   8      211.81      195.83      8.31 o 
   0   2   8      869.21      852.99     11.20 o 
   1   2   8       61.73       52.82      1.46 o 
   2   2   8        0.72        0.21      1.30 o 
   3   2   8       13.59       13.25      3.79 o 
   4   2   8        4.43        0.33      3.70 o 
   5   2   8       12.27       13.17      5.19 o 
  -5   3   8        0.29       -2.01      2.34 o 
  -4   3   8       10.71       10.18      2.67 o 
  -3   3   8        5.99        7.72      2.33 o 
  -2   3   8      134.35      135.66      7.78 o 
  -1   3   8       94.42       92.69      4.69 o 
   0   3   8        0.95       18.69      3.21 o 
   1   3   8       67.01       63.47      2.85 o 
   2   3   8      119.83      114.31      3.71 o 
   3   3   8        9.88       10.21      3.87 o 
   4   3   8        4.20        5.02      4.28 o 
  -5   4   8        0.09       -4.38      2.92 o 
  -4   4   8       21.83       26.56      3.31 o 
  -3   4   8        2.91       -1.60      2.21 o 
  -2   4   8        2.80        2.72      3.05 o 
  -1   4   8       42.19       44.21      3.87 o 
   0   4   8       91.48       87.09      4.53 o 
   1   4   8      107.56      100.96      3.51 o 
   2   4   8      264.22      234.45      8.23 o 
   3   4   8       21.34       22.56      4.36 o 
   4   4   8        6.90        7.33      4.53 o 
  -4   5   8        0.02       -4.45      2.96 o 
  -3   5   8       52.93       50.05      5.02 o 
  -2   5   8       40.67       35.97      4.03 o 
  -1   5   8       23.80       27.66      4.12 o 
   0   5   8        7.57        2.88      2.63 o 
   1   5   8        0.91        2.22      1.80 o 
   2   5   8        0.05       -0.16      2.96 o 
   3   5   8       44.83       40.83      5.68 o 
   4   5   8        2.20        8.23      5.02 o 
  -4   6   8        0.02       -3.21      3.54 o 
  -3   6   8        0.06        1.15      3.38 o 
  -2   6   8        0.48        0.16      3.05 o 
  -1   6   8        7.84        8.73      3.29 o 
   0   6   8        6.85        7.90      3.29 o 
   1   6   8        0.56       -1.07      2.80 o 
   2   6   8        9.66        2.80      3.54 o 
   3   6   8       12.77       15.31      4.53 o 
  -3   7   8        2.38       -0.08      3.54 o 
  -2   7   8        1.41       -1.65      3.13 o 
  -1   7   8        0.59       -0.49      2.80 o 
   1   7   8       23.53       24.20      4.69 o 
   2   7   8       20.40       16.55      4.53 o 
  -2   8   8        0.11       -0.25      3.87 o 
  -1   8   8        0.76       -3.95      2.80 o 
   0   8   8        8.17        9.38      3.70 o 
   1   8   8        0.04       -3.95      3.79 o 
  -2  -8   9        9.32        6.34      4.03 o 
  -1  -8   9        4.75        3.13      3.54 o 
   0  -8   9       21.40       24.28      4.86 o 
   1  -8   9        0.10        0.82      3.46 o 
   2  -8   9        5.51        0.45      2.59 o 
  -3  -7   9        4.42       -0.08      3.54 o 
  -2  -7   9        4.15        4.20      3.54 o 
  -1  -7   9       20.65       25.27      4.45 o 
   0  -7   9       13.31       20.35      4.77 o 
   1  -7   9       10.24        8.85      2.59 o 
   2  -7   9        3.15        2.06      1.87 o 
   3  -7   9        0.79       -1.65      4.20 o 
  -4  -6   9        0.07       -0.58      3.95 o 
  -3  -6   9        0.77        2.22      3.46 o 
  -2  -6   9      340.91      305.82      9.80 o 
  -1  -6   9        5.99        5.57      2.30 o 
   0  -6   9        1.53        1.16      1.80 o 
   1  -6   9       66.79       58.89      4.53 o 
   2  -6   9       12.02       10.81      2.14 o 
   3  -6   9        8.69        6.57      2.63 o 
  -4  -5   9        1.10        0.00      3.29 o 
  -3  -5   9        2.30        7.41      3.38 o 
  -2  -5   9      174.40      148.09      6.67 o 
  -1  -5   9      257.91      259.83     25.19 o 
   0  -5   9      248.83      234.09     28.11 o 
   1  -5   9        0.60       -1.40      1.65 o 
   2  -5   9        0.54       -2.23      1.49 o 
   3  -5   9        3.33        1.51      2.26 o 
   4  -5   9        3.82        1.40      4.03 o 
  -5  -4   9        1.45        0.08      3.87 o 
  -4  -4   9        0.00        3.62      3.54 o 
  -3  -4   9        1.92        3.29      3.05 o 
  -2  -4   9        1.34        0.87      1.69 o 
  -1  -4   9       17.33       17.68      2.10 o 
   0  -4   9       73.41       81.98      4.45 o 
   1  -4   9       11.59       14.95      2.13 o 
   2  -4   9        6.61        7.97      1.79 o 
   3  -4   9        6.76        9.08      2.48 o 
   4  -4   9        2.93       -0.43      2.39 o 
  -5  -3   9        4.49        2.72      4.03 o 
  -4  -3   9       23.98       22.80      4.53 o 
  -3  -3   9       67.19       65.44      4.77 o 
  -2  -3   9      166.26      182.72     18.69 o 
  -1  -3   9      145.13      154.67     17.82 o 
   0  -3   9        0.76        0.62      1.29 o 
   1  -3   9        8.32       13.33      2.00 o 
   2  -3   9       47.64       46.32      3.05 o 
   3  -3   9       70.27       62.36      3.40 o 
   4  -3   9       22.72       27.24      3.52 o 
  -5  -2   9        8.29        7.00      4.28 o 
  -4  -2   9       32.40       41.16      4.94 o 
  -3  -2   9        3.54        4.74      1.89 o 
  -2  -2   9       59.94       54.65      2.53 o 
  -1  -2   9      526.75      499.40     37.25 o 
   0  -2   9       78.92       75.09      4.86 o 
   1  -2   9       79.55       78.00      3.62 o 
   2  -2   9      150.33      162.83     10.15 o 
   3  -2   9       44.65       48.08      2.97 o 
   4  -2   9       25.48       18.53      3.02 o 
   5  -2   9        6.36        7.24      4.77 o 
  -5  -1   9        0.03       -5.10      3.54 o 
  -4  -1   9        5.07        3.38      3.29 o 
  -3  -1   9      146.91      141.17      6.54 o 
  -2  -1   9       49.11       47.57      2.55 o 
  -1  -1   9      145.31      140.87      9.14 o 
   0  -1   9      191.43      181.40      3.30 o 
   1  -1   9       46.33       44.81      1.46 o 
   2  -1   9        3.34        4.35      1.31 o 
   3  -1   9      172.83      159.94      6.05 o 
   4  -1   9       41.33       48.42      2.83 o 
   5  -1   9        0.12       -0.74      4.28 o 
  -5   0   9       19.28       24.78      5.35 o 
  -4   0   9       75.64       79.15      6.38 o 
  -3   0   9        2.55        1.64      3.09 o 
  -2   0   9       14.03       17.04      1.97 o 
  -1   0   9       18.36       17.70      2.26 o 
   0   0   9      184.10      169.83      6.42 o 
   1   0   9        5.52        5.33      1.02 o 
   2   0   9        9.02       12.38      1.60 o 
   3   0   9       28.26       35.05      2.23 o 
   4   0   9        0.28        2.09      2.51 o 
   5   0   9       13.57       11.61      4.45 o 
  -5   1   9       20.38       23.48      4.28 o 
  -4   1   9       14.31       23.23      3.00 o 
  -3   1   9       59.31       52.00      2.94 o 
  -2   1   9       26.57       27.63      2.29 o 
  -1   1   9       87.55       78.14      4.28 o 
   0   1   9      155.89      147.43      5.19 o 
   1   1   9      458.30      450.51     10.13 o 
   2   1   9        0.48       -1.87      1.25 o 
   3   1   9        5.42        5.82      2.09 o 
   4   1   9        0.02       -0.16      3.87 o 
   5   1   9        0.13       -0.25      4.12 o 
  -5   2   9       23.19       27.47      3.65 o 
  -4   2   9        3.82        1.05      2.17 o 
  -3   2   9       31.62       36.52      3.06 o 
  -2   2   9        1.92        0.11      1.81 o 
  -1   2   9      208.58      190.40      6.17 o 
   0   2   9      185.27      171.14      5.68 o 
   1   2   9       14.92       16.08      2.03 o 
   2   2   9       60.06       62.64      3.50 o 
   3   2   9      180.82      198.97      7.90 o 
   4   2   9        1.63        1.40      3.95 o 
  -5   3   9        0.26        1.32      2.85 o 
  -4   3   9        1.94        0.04      2.41 o 
  -3   3   9       55.30       51.94      3.20 o 
  -2   3   9        0.93        0.74      2.72 o 
  -1   3   9       58.34       52.11      4.03 o 
   0   3   9      227.51      216.58      6.67 o 
   1   3   9      168.89      136.06      3.92 o 
   2   3   9       19.11       19.17      2.41 o 
   3   3   9       71.59       79.77      6.09 o 
   4   3   9       27.31       33.34      5.60 o 
  -5   4   9        3.49        2.96      4.28 o 
  -4   4   9        3.49        5.19      3.79 o 
  -3   4   9        3.08        1.98      3.21 o 
  -2   4   9       67.39       70.55      5.10 o 
  -1   4   9       89.51       86.76      5.02 o 
   0   4   9        1.76        4.20      2.88 o 
   1   4   9       11.43       10.57      2.15 o 
   2   4   9        6.32        8.31      3.38 o 
   3   4   9        0.36        0.33      3.21 o 
   4   4   9        6.60        7.41      4.53 o 
  -4   5   9        0.19       -1.73      3.54 o 
  -3   5   9        0.34        0.58      3.46 o 
  -2   5   9        9.71        9.14      3.62 o 
  -1   5   9       31.15       31.20      3.87 o 
   0   5   9       37.23       30.62      3.79 o 
   1   5   9       15.54       11.86      2.26 o 
   2   5   9        8.67        5.27      3.38 o 
   3   5   9       10.78        8.07      4.20 o 
  -4   6   9       24.91       24.86      5.52 o 
  -3   6   9       12.56       14.90      4.61 o 
  -2   6   9        2.10        2.55      3.54 o 
  -1   6   9        0.17       -0.49      2.88 o 
   0   6   9        0.36        2.63      3.05 o 
   1   6   9       15.03       13.83      3.79 o 
   2   6   9       39.58       44.53      5.35 o 
   3   6   9       19.22       20.50      5.02 o 
  -3   7   9        1.27       -1.65      3.87 o 
  -2   7   9        9.82       12.51      4.20 o 
  -1   7   9        0.92        1.23      3.13 o 
   1   7   9        3.02        0.41      3.54 o 
   2   7   9        3.77        1.73      3.79 o 
  -1   8   9       17.17       15.97      4.53 o 
   0   8   9        8.69       10.95      3.95 o 
  -2  -8  10        1.19       -3.70      3.70 o 
  -1  -8  10       21.45       22.47      4.61 o 
   0  -8  10        2.18        0.91      3.38 o 
   1  -8  10        0.04       -1.61      2.43 o 
  -3  -7  10        7.72        1.40      3.62 o 
  -2  -7  10        0.36       -2.22      2.96 o 
  -1  -7  10      140.47      118.54      6.67 o 
   0  -7  10       11.29       13.52      2.88 o 
   1  -7  10       18.06       18.87      3.17 o 
   2  -7  10       21.32       18.24      2.53 o 
   3  -7  10        0.42       -1.65      4.28 o 
  -4  -6  10        1.86        3.62      3.95 o 
  -3  -6  10        7.01        0.66      3.38 o 
  -2  -6  10        1.93       -0.49      2.63 o 
  -1  -6  10      175.14      173.60     12.92 o 
   0  -6  10        8.68        8.84      2.51 o 
   1  -6  10       42.56       38.07      3.06 o 
   2  -6  10        2.24        1.49      1.80 o 
   3  -6  10        0.73       -0.98      2.47 o 
  -4  -5  10        3.00        1.81      3.38 o 
  -3  -5  10        1.64       -0.58      3.13 o 
  -2  -5  10        0.00       -3.46      2.30 o 
  -1  -5  10       38.08       36.16      2.81 o 
   0  -5  10       25.20       29.43      2.96 o 
   1  -5  10        1.07        1.06      1.77 o 
   2  -5  10       27.21       23.73      2.41 o 
   3  -5  10        0.60        1.97      2.41 o 
   4  -5  10        0.72       -2.17      2.46 o 
  -5  -4  10        4.66        8.97      4.36 o 
  -4  -4  10        7.54        5.68      3.54 o 
  -3  -4  10        0.26       -1.40      2.55 o 
  -2  -4  10      112.11      120.47     17.33 o 
  -1  -4  10        5.28        5.76      1.84 o 
   0  -4  10        2.42        1.13      1.57 o 
   1  -4  10       29.48       32.11      2.72 o 
   2  -4  10       10.09       14.91      2.06 o 
   3  -4  10        5.75        1.01      2.18 o 
   4  -4  10        0.05       -0.62      2.53 o 
  -5  -3  10        0.10        0.91      3.79 o 
  -4  -3  10        6.15        3.87      3.13 o 
  -3  -3  10       19.48       18.03      3.46 o 
  -2  -3  10       14.89       22.57      5.27 o 
  -1  -3  10       41.35       45.07      5.89 o 
   0  -3  10      191.49      206.10     11.28 o 
   1  -3  10        0.14       -0.81      1.39 o 
   2  -3  10       31.00       33.56      2.95 o 
   3  -3  10       53.61       55.20      6.09 o 
   4  -3  10        1.42        0.06      2.44 o 
  -5  -2  10        0.02       -3.79      3.38 o 
  -4  -2  10        0.05        5.52      3.29 o 
  -3  -2  10       26.48       30.04      2.65 o 
  -2  -2  10      235.75      236.77      4.71 o 
  -1  -2  10        0.00        0.60      1.30 o 
   0  -2  10       74.39       75.50      4.12 o 
   1  -2  10        2.36        1.66      0.93 o 
   2  -2  10        2.06        3.41      1.73 o 
   3  -2  10       24.31       30.96      5.64 o 
   4  -2  10       31.24       29.05      3.43 o 
  -5  -1  10        0.33       -1.89      3.54 o 
  -4  -1  10        0.14       -0.17      2.05 o 
  -3  -1  10        9.80        7.78      2.21 o 
  -2  -1  10      134.37      128.07      3.75 o 
  -1  -1  10       89.34       90.96      2.79 o 
   0  -1  10        4.06        5.53      1.26 o 
   1  -1  10       18.82       19.48      1.29 o 
   2  -1  10       27.40       31.37      2.47 o 
   3  -1  10        3.41        4.22      1.79 o 
   4  -1  10        0.64        3.49      2.47 o 
  -5   0  10        0.68       -4.20      3.70 o 
  -4   0  10       37.24       36.45      3.37 o 
  -3   0  10       35.75       34.98      2.68 o 
  -2   0  10      128.01      127.85      9.88 o 
  -1   0  10       18.48       17.16      1.57 o 
   0   0  10       10.81       10.27      1.24 o 
   1   0  10       14.55       12.98      1.30 o 
   2   0  10      192.57      200.17      3.49 o 
   3   0  10       11.40       16.50      2.50 o 
   4   0  10        2.12        5.93      3.62 o 
  -5   1  10        5.95        4.79      2.88 o 
  -4   1  10       44.07       45.66      8.48 o 
  -3   1  10       14.20       16.50      2.59 o 
  -2   1  10      135.22      131.49      3.66 o 
  -1   1  10        0.77       -0.08      2.39 o 
   0   1  10       49.84       45.28      3.46 o 
   1   1  10       27.78       25.44      2.23 o 
   2   1  10        4.51        5.52      2.35 o 
   3   1  10       28.10       28.83      3.01 o 
   4   1  10       74.02       85.61      6.34 o 
  -5   2  10        2.57        2.32      2.59 o 
  -4   2  10        1.25       -0.78      2.18 o 
  -3   2  10       24.12       26.72      2.85 o 
  -2   2  10       25.80       20.66      3.70 o 
  -1   2  10        3.81        3.54      2.80 o 
   0   2  10       61.50       55.40      4.03 o 
   1   2  10       81.16       74.14      3.09 o 
   2   2  10       37.49       40.62      2.76 o 
   3   2  10        0.10        3.29      3.79 o 
   4   2  10       14.35       16.13      4.45 o 
  -5   3  10        0.49       -1.65      3.95 o 
  -4   3  10       16.25       19.51      4.36 o 
  -3   3  10        1.08        1.40      3.21 o 
  -2   3  10       38.78       38.77      4.20 o 
  -1   3  10       43.82       37.13      3.87 o 
   0   3  10       45.09       40.83      3.87 o 
   1   3  10        5.67        7.37      2.03 o 
   2   3  10       55.09       62.28      3.36 o 
   3   3  10        1.95        4.36      3.38 o 
   4   3  10        1.08        4.69      4.12 o 
  -4   4  10       20.51       30.21      5.27 o 
  -3   4  10       59.46       56.72      5.10 o 
  -2   4  10        0.61       -0.25      2.88 o 
  -1   4  10       12.16        9.47      3.38 o 
   0   4  10       53.96       52.93      4.28 o 
   1   4  10       48.54       38.43      2.81 o 
   2   4  10       13.38       10.87      3.46 o 
   3   4  10       23.64       23.79      4.86 o 
   4   4  10        6.88       12.76      5.02 o 
  -4   5  10        0.09       -4.36      3.62 o 
  -3   5  10       40.94       47.09      5.76 o 
  -2   5  10       32.28       40.25      5.19 o 
  -1   5  10        9.37       12.43      3.62 o 
   0   5  10        8.60        7.08      3.13 o 
   1   5  10        1.06        3.03      2.03 o 
   2   5  10       13.64       17.53      4.28 o 
   3   5  10       24.97       35.23      5.60 o 
  -3   6  10        6.88        9.14      4.20 o 
  -2   6  10        0.62        0.82      3.21 o 
  -1   6  10       24.71       30.46      4.61 o 
   0   6  10        0.02       -1.07      2.80 o 
   1   6  10        0.07       -1.48      2.88 o 
   2   6  10        2.49        2.39      3.62 o 
  -2   7  10        0.65       -5.31      3.54 o 
  -1   7  10        4.29        8.31      3.87 o 
   1   7  10        3.60        2.72      3.70 o 
   2   7  10       13.90       15.89      4.69 o 
  -1  -8  11       10.38       17.29      4.53 o 
   0  -8  11        6.78        2.55      3.62 o 
   1  -8  11        4.26        3.15      2.59 o 
  -3  -7  11        0.00        3.79      3.95 o 
  -2  -7  11        9.90       10.62      4.03 o 
  -1  -7  11        0.30       -3.58      2.39 o 
   0  -7  11       14.19       12.78      3.05 o 
   1  -7  11        0.47       -0.36      2.06 o 
   2  -7  11        8.14        7.26      2.29 o 
  -3  -6  11       16.80        7.82      3.79 o 
  -2  -6  11        7.78        5.27      3.38 o 
  -1  -6  11       68.48       70.37      7.49 o 
   0  -6  11        3.56        2.52      2.55 o 
   1  -6  11       23.23       26.54      3.10 o 
   2  -6  11        1.73        1.34      1.93 o 
   3  -6  11        0.01       -1.16      2.44 o 
  -4  -5  11        0.51        1.98      3.79 o 
  -3  -5  11       13.11       14.16      3.95 o 
  -2  -5  11       25.47       21.98      4.03 o 
  -1  -5  11        2.18        0.61      1.98 o 
   0  -5  11        1.50        1.07      1.85 o 
   1  -5  11        0.00       -1.88      1.80 o 
   2  -5  11        0.00        0.49      1.69 o 
   3  -5  11        0.25        0.56      2.34 o 
  -4  -4  11        5.28        4.77      3.95 o 
  -3  -4  11        5.06        3.13      3.05 o 
  -2  -4  11       83.08       74.80      6.30 o 
  -1  -4  11        8.87        6.54      2.72 o 
   0  -4  11       45.28       38.88      2.88 o 
   1  -4  11      161.14      167.28      8.11 o 
   2  -4  11        6.23        5.07      1.77 o 
   3  -4  11        2.27        0.37      2.29 o 
   4  -4  11        0.51       -1.34      2.52 o 
  -5  -3  11        1.37       -3.70      3.38 o 
  -4  -3  11       29.42       37.13      5.35 o 
  -3  -3  11       17.35       18.93      3.79 o 
  -2  -3  11       13.81       13.02      2.20 o 
  -1  -3  11        4.82        5.49      1.66 o 
   0  -3  11      171.84      173.29     11.81 o 
   1  -3  11        4.55        5.10      1.78 o 
   2  -3  11        2.22        2.89      1.83 o 
   3  -3  11       24.87       24.66      3.00 o 
   4  -3  11        0.20       -3.53      2.35 o 
  -5  -2  11        0.32       -1.15      3.79 o 
  -4  -2  11        0.69       -0.91      2.88 o 
  -3  -2  11       28.38       35.43      3.03 o 
  -2  -2  11       12.75       14.39      2.20 o 
  -1  -2  11       60.16       60.61      4.61 o 
   0  -2  11       29.01       24.00      1.98 o 
   1  -2  11        0.33       -0.84      1.14 o 
   2  -2  11        3.50        0.70      1.72 o 
   3  -2  11        6.51        6.98      2.35 o 
   4  -2  11        2.56       -0.95      2.59 o 
  -5  -1  11        9.20       11.52      4.45 o 
  -4  -1  11        9.90       13.61      2.67 o 
  -3  -1  11       74.05       65.03      5.19 o 
  -2  -1  11      125.53      121.22      3.62 o 
  -1  -1  11       88.52       91.36      4.94 o 
   0  -1  11       48.42       44.03      2.15 o 
   1  -1  11       39.82       37.79      1.52 o 
   2  -1  11        4.60        3.72      1.50 o 
   3  -1  11       17.29       23.87      4.03 o 
   4  -1  11        1.84       -3.21      3.05 o 
  -5   0  11        1.71       -1.48      4.20 o 
  -4   0  11        0.74       -0.77      2.15 o 
  -3   0  11       34.83       30.09      2.79 o 
  -2   0  11       21.27       19.45      2.21 o 
  -1   0  11       29.48       28.73      3.46 o 
   0   0  11       36.35       29.96      3.38 o 
   1   0  11       24.73       25.24      4.03 o 
   2   0  11        0.14        0.66      2.26 o 
   3   0  11        0.01       -1.61      1.88 o 
  -5   1  11        0.61       -1.72      3.29 o 
  -4   1  11       12.02       14.56      3.00 o 
  -3   1  11        5.76        6.35      2.24 o 
  -2   1  11        5.13        1.65      2.72 o 
  -1   1  11        2.66        5.35      3.05 o 
   0   1  11       41.13       44.21      3.87 o 
   1   1  11       47.18       47.11      2.64 o 
   2   1  11       12.56       20.14      2.59 o 
   3   1  11        0.27       -0.39      1.98 o 
   4   1  11        0.02       -2.96      3.87 o 
  -5   2  11        0.04       -5.06      3.38 o 
  -4   2  11       22.27       24.78      4.77 o 
  -3   2  11       93.65       92.61      5.76 o 
  -2   2  11        3.32        1.40      2.96 o 
  -1   2  11       18.06       28.15      4.12 o 
   0   2  11        4.13        4.36      2.88 o 
   1   2  11        1.73        0.64      2.14 o 
   2   2  11       25.67       31.02      2.82 o 
   3   2  11       46.94       39.35      4.69 o 
   4   2  11        3.38        4.69      4.36 o 
  -5   3  11        0.01       -3.87      4.03 o 
  -4   3  11        1.45       -0.74      3.54 o 
  -3   3  11       11.54       17.53      4.28 o 
  -2   3  11      161.35      145.13      6.67 o 
  -1   3  11        1.97        3.38      3.05 o 
   0   3  11        5.64        5.27      3.05 o 
   1   3  11       49.88       48.08      2.94 o 
   2   3  11       37.55       38.36      3.14 o 
   3   3  11        6.32        1.48      3.38 o 
   4   3  11       17.39       23.13      5.43 o 
  -4   4  11        0.17        2.30      3.95 o 
  -3   4  11        3.88        4.28      3.62 o 
  -2   4  11       49.50       44.37      4.69 o 
  -1   4  11       45.32       42.39      4.45 o 
   0   4  11        1.70       -1.81      2.55 o 
   1   4  11        1.20       -1.95      1.82 o 
   2   4  11        2.39        2.22      3.29 o 
   3   4  11        2.13        1.65      3.79 o 
  -4   5  11        0.44       -2.63      3.95 o 
  -3   5  11        0.58        4.45      3.95 o 
  -2   5  11        1.07        0.16      3.21 o 
  -1   5  11        1.31       -0.08      3.13 o 
   0   5  11        0.97        1.40      3.21 o 
   1   5  11       12.56        8.53      3.05 o 
   2   5  11        4.06        5.10      3.87 o 
   3   5  11        6.25        2.39      4.03 o 
  -3   6  11        0.04       -1.32      3.70 o 
  -2   6  11        3.19        2.14      3.79 o 
  -1   6  11        1.36        1.48      3.29 o 
   0   6  11       11.39       18.36      4.03 o 
   1   6  11       25.09       22.31      4.69 o 
   2   6  11        1.13        0.99      3.70 o 
  -2   7  11        8.29       10.78      4.45 o 
  -1   7  11        1.83        1.89      3.62 o 
   1   7  11        0.08       -0.74      3.79 o 
  -1  -8  12       56.95       49.89      5.52 o 
   0  -8  12        1.70        4.45      3.70 o 
  -2  -7  12        0.78        0.49      3.62 o 
  -1  -7  12       18.55       12.43      4.03 o 
   0  -7  12       39.60       43.26      3.65 o 
   1  -7  12        4.91       10.60      2.81 o 
   2  -7  12        0.01       -1.32      2.10 o 
  -3  -6  12        0.00        0.91      3.54 o 
  -2  -6  12        0.62        2.80      3.38 o 
  -1  -6  12        4.93        2.95      2.14 o 
   0  -6  12        8.29        9.40      2.35 o 
   1  -6  12       15.51       14.31      2.76 o 
   2  -6  12        0.62       -1.73      1.84 o 
   3  -6  12        2.88       -0.60      2.65 o 
  -4  -5  12        6.05       13.75      4.53 o 
  -3  -5  12       11.25       17.62      4.20 o 
  -2  -5  12       31.82       36.80      4.69 o 
  -1  -5  12      178.69      170.67     24.65 o 
   0  -5  12        6.22        6.75      2.21 o 
   1  -5  12       20.64       20.78      2.85 o 
   2  -5  12       10.12       12.16      2.22 o 
   3  -5  12        1.40       -2.15      2.32 o 
  -4  -4  12        1.77        3.46      3.79 o 
  -3  -4  12       45.27       43.30      4.77 o 
  -2  -4  12        3.46        3.45      2.12 o 
  -1  -4  12        5.37        6.24      1.98 o 
   0  -4  12       21.85       26.85      2.79 o 
   1  -4  12       26.12       33.17      3.07 o 
   2  -4  12        0.17        0.94      1.87 o 
   3  -4  12        2.40        4.31      2.38 o 
  -4  -3  12        7.86       11.94      4.12 o 
  -3  -3  12        0.25        2.14      2.72 o 
  -2  -3  12       89.64       97.31     11.11 o 
  -1  -3  12      208.05      213.19      5.14 o 
   0  -3  12      115.41      127.92      6.05 o 
   1  -3  12       23.23       27.50      2.61 o 
   2  -3  12        0.00       -0.37      1.86 o 
   3  -3  12        6.54       10.18      2.68 o 
   4  -3  12       11.81       10.95      4.20 o 
  -5  -2  12       18.22       23.63      5.43 o 
  -4  -2  12       29.18       38.20      4.86 o 
  -3  -2  12       61.00       58.85      4.20 o 
  -2  -2  12        7.66       10.42      2.09 o 
  -1  -2  12       30.26       28.67      2.41 o 
   0  -2  12       20.04       19.53      2.19 o 
   1  -2  12       40.84       38.34      2.05 o 
   2  -2  12        0.92        0.97      1.92 o 
   3  -2  12        2.23        1.81      2.96 o 
   4  -2  12        0.42        3.46      3.54 o 
  -5  -1  12        2.68       -2.55      4.03 o 
  -4  -1  12        5.03        2.52      2.35 o 
  -3  -1  12       12.18       10.98      2.37 o 
  -2  -1  12       31.82       26.54      2.43 o 
  -1  -1  12        1.49        1.31      1.30 o 
   0  -1  12        4.39        7.49      3.29 o 
   1  -1  12        7.57       10.78      1.92 o 
   2  -1  12       50.73       55.32      4.69 o 
   3  -1  12        1.84        3.21      2.96 o 
   4  -1  12        0.19       -0.74      3.29 o 
  -5   0  12       16.10       24.04      5.35 o 
  -4   0  12       25.93       33.04      3.26 o 
  -3   0  12        8.11        5.55      2.15 o 
  -2   0  12       76.26       73.92      4.94 o 
  -1   0  12        5.59        5.93      3.13 o 
   0   0  12      120.16      103.89      5.10 o 
   1   0  12       90.86      101.48     12.84 o 
   2   0  12        8.33        7.90      2.18 o 
   3   0  12        8.26       12.85      2.62 o 
  -5   1  12        0.24        1.98      3.62 o 
  -4   1  12        8.77       14.74      4.45 o 
  -3   1  12       28.18       33.42      4.77 o 
  -2   1  12       79.81       69.97      5.10 o 
  -1   1  12       32.43       30.95      4.36 o 
   0   1  12        0.09        1.81      2.80 o 
   1   1  12       17.38       18.74      2.43 o 
   2   1  12       14.48       16.83      3.99 o 
   3   1  12       16.48       25.95      3.14 o 
   4   1  12       18.29       22.39      5.02 o 
  -5   2  12        0.12       -4.69      3.95 o 
  -4   2  12        0.01       -1.56      3.21 o 
  -3   2  12        2.10        0.25      3.46 o 
  -2   2  12        1.95        2.06      2.88 o 
  -1   2  12      176.97      157.81      6.75 o 
   0   2  12       64.74       60.83      4.61 o 
   1   2  12       20.13       24.89      2.68 o 
   2   2  12       20.04       20.65      3.66 o 
   3   2  12        5.84        5.60      3.62 o 
   4   2  12        0.02        2.72      4.53 o 
  -4   3  12        9.72        7.41      4.12 o 
  -3   3  12        5.22        9.88      3.95 o 
  -2   3  12       23.35       30.71      4.86 o 
  -1   3  12        3.60        2.80      3.13 o 
   0   3  12        0.43        0.82      3.05 o 
   1   3  12        2.98        2.54      2.22 o 
   2   3  12        0.89       -3.04      2.03 o 
   3   3  12        0.35        3.13      3.54 o 
  -4   4  12        0.33       -3.54      3.54 o 
  -3   4  12       19.10       11.36      4.28 o 
  -2   4  12        2.02        1.23      3.46 o 
  -1   4  12        2.77        1.81      3.29 o 
   0   4  12        4.18       -0.99      2.72 o 
   1   4  12        4.75        6.85      2.24 o 
   2   4  12       14.37       13.25      3.87 o 
   3   4  12        5.11        4.77      3.95 o 
  -3   5  12       11.64       18.36      4.94 o 
  -2   5  12        0.01       -4.94      3.29 o 
  -1   5  12       19.98       19.43      4.45 o 
   0   5  12        3.50        5.02      3.46 o 
   1   5  12       23.29       29.80      4.69 o 
   2   5  12       13.73       18.03      4.53 o 
  -3   6  12        0.11       -0.49      3.70 o 
  -2   6  12        0.48       -4.69      3.21 o 
  -1   6  12       18.63       13.75      4.45 o 
   0   6  12        0.23       -4.69      3.13 o 
   1   6  12        0.08        0.00      3.54 o 
   2   6  12       10.86        6.34      4.77 o 
  -1   7  12        0.92       -3.13      3.38 o 
  -2  -7  13        2.53        2.22      3.54 o 
  -1  -7  13        0.43       -4.61      3.13 o 
   0  -7  13        0.09        0.66      3.21 o 
   1  -7  13        0.04       -1.02      3.91 o 
  -3  -6  13        0.22        0.66      3.87 o 
  -2  -6  13        0.97       -0.16      3.13 o 
  -1  -6  13       19.72       24.88      3.08 o 
   0  -6  13       15.41       15.67      2.76 o 
   1  -6  13        2.16        3.34      2.72 o 
   2  -6  13        6.73        1.68      2.05 o 
  -3  -5  13        0.01        1.40      3.29 o 
  -2  -5  13       41.47       35.48      4.28 o 
  -1  -5  13       18.08       19.62      3.87 o 
   0  -5  13        0.04       -0.75      4.45 o 
   1  -5  13       36.41       38.04      3.17 o 
   2  -5  13        5.20        3.99      1.93 o 
   3  -5  13        2.95        1.66      2.57 o 
  -4  -4  13        0.06       -4.69      3.46 o 
  -3  -4  13        0.50        0.00      2.96 o 
  -2  -4  13        9.48       14.87      2.57 o 
  -1  -4  13      114.27      123.12      6.09 o 
   0  -4  13      121.06      131.39      9.67 o 
   1  -4  13       25.35       30.16      2.93 o 
   2  -4  13        0.02       -1.03      1.58 o 
   3  -4  13        0.00       -2.25      2.36 o 
  -4  -3  13        2.41        4.69      3.79 o 
  -3  -3  13        4.16        2.14      3.05 o 
  -2  -3  13      134.58      123.96     10.58 o 
  -1  -3  13        4.23        2.92      1.86 o 
   0  -3  13       16.46       16.28      2.33 o 
   1  -3  13       16.41       17.67      2.04 o 
   2  -3  13        3.54        3.85      2.18 o 
   3  -3  13        0.18       -1.23      3.05 o 
  -4  -2  13        6.75        6.83      3.95 o 
  -3  -2  13       15.45       15.30      2.52 o 
  -2  -2  13        1.51        3.40      2.26 o 
  -1  -2  13        0.35        1.25      1.58 o 
   0  -2  13       51.31       56.06      4.69 o 
   1  -2  13        1.20        2.06      3.05 o 
   2  -2  13       16.62       24.61      4.36 o 
   3  -2  13       52.18       61.00      5.35 o 
   4  -2  13        1.48        1.81      3.54 o 
  -4  -1  13       32.98       38.45      3.49 o 
  -3  -1  13       23.68       30.17      3.05 o 
  -2  -1  13        7.16        6.26      3.29 o 
  -1  -1  13      193.10      187.52      7.00 o 
   0  -1  13        2.82        0.66      2.55 o 
   1  -1  13       30.78       43.46      5.02 o 
   2  -1  13       30.42       43.79      5.10 o 
   3  -1  13        0.10       -0.41      2.88 o 
   4  -1  13        7.54       11.44      4.03 o 
  -4   0  13        1.46        4.12      3.79 o 
  -3   0  13        7.61        7.82      3.54 o 
  -2   0  13        3.46        5.93      3.38 o 
  -1   0  13       59.97       49.56      4.45 o 
   0   0  13        0.01       -0.08      2.80 o 
   1   0  13        0.85       -0.94      1.61 o 
   2   0  13       18.82       27.41      2.83 o 
   3   0  13       29.43       39.43      5.02 o 
  -4   1  13        2.92        7.00      3.95 o 
  -3   1  13        2.62        1.65      3.21 o 
  -2   1  13        0.16       -3.95      2.72 o 
  -1   1  13       48.11       49.47      4.61 o 
   0   1  13      127.35      113.19      5.84 o 
   1   1  13       68.31       58.74      3.50 o 
   2   1  13        5.07        6.38      2.38 o 
   3   1  13        0.16       -0.90      2.12 o 
  -4   2  13       12.45       15.06      4.45 o 
  -3   2  13       42.18       50.71      5.19 o 
  -2   2  13        5.44        2.63      3.38 o 
  -1   2  13       16.35       16.13      3.79 o 
   0   2  13        0.06       -2.47      2.72 o 
   1   2  13        1.17        1.60      1.86 o 
   2   2  13        0.97        1.29      1.91 o 
   3   2  13        0.21       -2.55      3.38 o 
  -4   3  13        2.38       -4.36      3.38 o 
  -3   3  13        0.00       -4.20      3.29 o 
  -2   3  13       59.30       48.73      5.10 o 
  -1   3  13       20.77       28.73      4.69 o 
   0   3  13        5.23        7.90      3.79 o 
   1   3  13        0.04       -0.54      1.83 o 
   2   3  13        7.27        6.68      2.49 o 
   3   3  13       10.48       18.36      4.53 o 
  -4   4  13        0.62        1.40      3.95 o 
  -3   4  13       10.16        8.97      4.28 o 
  -2   4  13       29.91       35.89      5.35 o 
  -1   4  13        0.20        3.38      3.46 o 
   0   4  13       52.19       40.91      4.86 o 
   1   4  13        6.41        5.15      2.47 o 
   2   4  13       11.21       17.62      4.36 o 
   3   4  13        0.42        1.73      4.03 o 
  -3   5  13        0.03        4.86      4.45 o 
  -2   5  13        0.13       -0.74      3.54 o 
  -1   5  13        3.13        0.00      3.54 o 
   0   5  13        7.56        9.96      4.20 o 
   1   5  13        7.84        2.55      3.46 o 
   2   5  13        2.13       -2.30      3.54 o 
  -2   6  13        5.29        1.89      3.87 o 
  -1   6  13        4.23        4.69      4.28 o 
   0   6  13        9.20        8.89      3.95 o 
   1   6  13        7.79        3.29      3.87 o 
  -1  -7  14        4.38       12.76      4.28 o 
   0  -7  14        3.02        7.86      2.59 o 
   1  -7  14        0.18       -2.36      4.61 o 
  -2  -6  14        0.00       -4.32      2.88 o 
  -1  -6  14        0.40       -2.47      3.09 o 
   0  -6  14        0.01       -0.03      2.38 o 
   1  -6  14        2.04       -1.45      2.36 o 
   2  -6  14       25.35       31.69      3.24 o 
  -3  -5  14        2.88        3.54      3.62 o 
  -2  -5  14        0.45       -1.89      3.13 o 
  -1  -5  14        1.67       -1.56      1.97 o 
   0  -5  14       16.99       21.65      2.86 o 
   1  -5  14       10.36        9.96      2.59 o 
   2  -5  14        7.46        0.37      2.09 o 
  -4  -4  14        0.13       -4.20      3.13 o 
  -3  -4  14        0.30        3.54      3.13 o 
  -2  -4  14        1.67        3.01      2.59 o 
  -1  -4  14      132.75      125.31     13.25 o 
   0  -4  14        2.60       -0.48      2.55 o 
   1  -4  14        1.12        1.58      2.09 o 
   2  -4  14        0.00       -1.21      2.06 o 
   3  -4  14        0.11       -0.16      3.13 o 
  -4  -3  14        1.87       -2.22      3.21 o 
  -3  -3  14        0.80        7.57      3.21 o 
  -2  -3  14       28.61       36.85      2.99 o 
  -1  -3  14        0.02       -1.39      1.64 o 
   0  -3  14        1.27       -0.16      3.13 o 
   1  -3  14        3.73        0.74      3.05 o 
   2  -3  14        5.89        7.82      3.87 o 
   3  -3  14        2.97        2.06      3.29 o 
  -4  -2  14        0.52        1.40      3.38 o 
  -3  -2  14       14.76       15.22      2.65 o 
  -2  -2  14       28.05       33.01      4.61 o 
  -1  -2  14       22.24       37.04      5.10 o 
   0  -2  14       46.93       49.06      4.69 o 
   1  -2  14        8.21       10.95      3.70 o 
   2  -2  14        7.25        6.34      3.46 o 
   3  -2  14       12.76       15.23      4.28 o 
  -4  -1  14        2.86        9.55      3.87 o 
  -3  -1  14        6.68        7.00      3.46 o 
  -2  -1  14       11.67       17.70      3.95 o 
  -1  -1  14        1.96        5.02      3.21 o 
   0  -1  14        2.27        1.48      3.21 o 
   1  -1  14        0.67       -0.66      3.05 o 
   2  -1  14       10.24       17.29      4.03 o 
   3  -1  14       11.83       20.09      4.69 o 
  -4   0  14        1.46       -1.40      3.62 o 
  -3   0  14        2.40        2.96      3.70 o 
  -2   0  14       38.08       35.23      4.36 o 
  -1   0  14       10.53        9.30      3.62 o 
   0   0  14       51.90       50.38      4.69 o 
   1   0  14       11.66       11.76      2.30 o 
   2   0  14       19.34       20.25      4.12 o 
   3   0  14        2.88        2.14      3.62 o 
  -4   1  14        1.26        3.87      3.54 o 
  -3   1  14       24.73       33.17      5.10 o 
  -2   1  14       69.28       62.40      5.35 o 
  -1   1  14       47.15       40.91      4.53 o 
   0   1  14        8.93        8.81      3.70 o 
   1   1  14        0.77       -0.11      1.92 o 
   2   1  14        4.59        7.32      2.55 o 
   3   1  14        3.11        3.66      3.58 o 
  -4   2  14        3.13        3.29      4.36 o 
  -3   2  14        2.95        0.82      3.46 o 
  -2   2  14        6.14        8.73      3.79 o 
  -1   2  14       74.37       68.57      5.52 o 
   0   2  14       38.42       43.05      5.10 o 
   1   2  14        0.28       -1.86      1.86 o 
   2   2  14        0.23       -2.10      1.84 o 
   3   2  14        3.69        3.87      3.38 o 
  -4   3  14        0.49        3.13      4.12 o 
  -3   3  14        0.43        3.87      4.12 o 
  -2   3  14       28.03       27.49      4.94 o 
  -1   3  14       23.07       28.07      4.86 o 
   0   3  14        0.71        2.55      3.21 o 
   1   3  14       27.78       31.08      3.20 o 
   2   3  14        0.62        1.11      2.50 o 
   3   3  14        1.42        3.62      4.20 o 
  -3   4  14        0.02        3.21      3.95 o 
  -2   4  14        0.06       -1.98      3.62 o 
  -1   4  14        0.02       -0.25      3.46 o 
   0   4  14        2.93       -0.25      3.29 o 
   1   4  14        0.17        0.48      2.13 o 
   2   4  14       12.42       10.87      4.03 o 
  -3   5  14        0.18       -3.13      3.79 o 
  -2   5  14        0.24        0.16      3.54 o 
  -1   5  14       10.30       10.70      4.20 o 
   0   5  14        3.90        9.55      4.28 o 
   1   5  14       16.07       15.39      4.20 o 
   2   5  14        3.27        1.98      3.87 o 
  -1   6  14        4.78       -2.30      4.20 o 
   0   6  14        0.04       -1.81      3.62 o 
  -2  -6  15        0.91        1.73      3.54 o 
  -1  -6  15        0.07       -3.31      2.27 o 
   0  -6  15        4.38        1.52      3.46 o 
   1  -6  15        6.60       10.10      2.82 o 
  -3  -5  15        4.45        8.23      3.87 o 
  -2  -5  15        0.30       -1.15      3.13 o 
  -1  -5  15        7.05        6.80      2.35 o 
   0  -5  15        2.91        1.33      2.09 o 
   1  -5  15        1.37        1.73      2.50 o 
   2  -5  15        1.02       -1.23      3.29 o 
  -3  -4  15       11.26       15.89      4.12 o 
  -2  -4  15        1.82        4.67      2.32 o 
  -1  -4  15        0.51       -0.49      1.92 o 
   0  -4  15        0.04        1.23      3.21 o 
   1  -4  15        1.07        3.38      3.13 o 
   2  -4  15        1.86        5.93      3.70 o 
  -4  -3  15       10.04       15.15      4.77 o 
  -2  -3  15       15.44       16.05      4.36 o 
  -1  -3  15       19.46       23.13      4.61 o 
   0  -3  15       10.55       12.51      3.95 o 
   1  -3  15        8.89       16.13      4.12 o 
   2  -3  15        0.26       -4.32      2.88 o 
   3  -3  15        0.07       -2.06      3.46 o 
  -3  -2  15        0.64        1.23      3.46 o 
  -2  -2  15       25.92       23.21      4.28 o 
  -1  -2  15        6.89        5.10      3.70 o 
   0  -2  15        0.69       -0.91      3.05 o 
   1  -2  15       16.62       23.46      4.53 o 
   2  -2  15        1.40       -3.05      3.13 o 
   3  -2  15        1.47        1.23      3.38 o 
  -4  -1  15        0.18        5.43      3.95 o 
  -3  -1  15        0.58        0.99      3.38 o 
  -2  -1  15       20.00       23.87      4.28 o 
  -1  -1  15       45.21       45.36      4.77 o 
   0  -1  15       33.69       47.66      5.68 o 
   1  -1  15       19.98       28.48      4.77 o 
   2  -1  15        2.36        4.12      3.21 o 
   3  -1  15        5.67        6.17      3.95 o 
  -4   0  15        0.28        3.87      4.20 o 
  -3   0  15        4.66        6.34      3.70 o 
  -2   0  15       28.65       36.14      5.02 o 
  -1   0  15       30.31       37.62      5.02 o 
   0   0  15       90.41       82.65      5.68 o 
   1   0  15        2.47        5.27      3.62 o 
   2   0  15        0.84        0.41      3.38 o 
   3   0  15        1.62        1.15      3.54 o 
  -4   1  15        0.35       -0.16      3.70 o 
  -3   1  15        1.09       -1.56      3.46 o 
  -2   1  15        0.95       -2.06      3.38 o 
  -1   1  15       21.86       27.00      4.69 o 
   0   1  15       25.19       20.66      4.28 o 
   1   1  15       15.26       20.49      2.85 o 
   2   1  15        0.27       -1.71      2.43 o 
   3   1  15        1.91        5.10      3.54 o 
  -4   2  15        0.08       -2.14      3.62 o 
  -3   2  15        0.80        2.14      3.70 o 
  -2   2  15        0.03       -2.80      3.38 o 
  -1   2  15       30.59       29.22      4.94 o 
   0   2  15        5.56       -0.99      3.29 o 
   1   2  15        0.23       -0.31      2.03 o 
   2   2  15        2.02       -1.57      2.30 o 
   3   2  15        0.55       -2.80      3.29 o 
  -3   3  15        1.60        1.98      3.87 o 
  -2   3  15        1.20        1.81      3.87 o 
  -1   3  15        1.15       -1.40      3.29 o 
   0   3  15        8.19        8.81      3.95 o 
   1   3  15        0.24       -1.77      2.07 o 
   2   3  15        6.44        4.56      2.91 o 
  -3   4  15        0.03        1.07      4.20 o 
  -2   4  15        0.33       -3.87      3.54 o 
  -1   4  15        0.55        1.65      3.54 o 
   0   4  15       12.51       15.56      4.45 o 
   1   4  15        2.00        6.03      2.65 o 
   2   4  15        9.72       13.91      4.86 o 
  -2   5  15        0.37       -5.43      3.62 o 
  -1   5  15        3.93        7.41      4.12 o 
   0   5  15        2.12       -4.03      3.38 o 
   1   5  15        0.42        2.14      3.46 o 
  -1  -6  16        3.05        0.95      2.52 o 
   0  -6  16        3.88        3.97      2.73 o 
  -2  -5  16        8.13       11.20      3.95 o 
  -1  -5  16       24.35       36.06      5.10 o 
   0  -5  16        4.27        7.24      3.87 o 
   1  -5  16        4.72       -2.30      3.38 o 
  -2  -4  16        0.49       -0.58      3.46 o 
  -1  -4  16        2.36        2.88      3.70 o 
   0  -4  16        5.29        6.75      3.70 o 
   1  -4  16        0.41       -4.45      2.96 o 
   2  -4  16        1.04       -2.55      2.96 o 
  -2  -3  16        0.80        0.99      3.62 o 
  -1  -3  16       36.16       41.82      5.43 o 
   0  -3  16       34.57       48.32      5.84 o 
   1  -3  16        2.30       -0.74      3.38 o 
   2  -3  16        5.96        8.23      3.87 o 
  -3  -2  16        0.28       -2.47      3.38 o 
  -2  -2  16        9.15       12.43      4.03 o 
  -1  -2  16       46.38       63.80      5.84 o 
   0  -2  16       43.44       53.18      5.19 o 
   1  -2  16       12.33       14.08      4.20 o 
   2  -2  16        1.32        0.99      3.05 o 
  -3  -1  16        0.80        2.96      3.54 o 
  -2  -1  16        1.22       -0.91      3.13 o 
  -1  -1  16        7.30        6.91      3.62 o 
   0  -1  16        0.45        1.73      3.62 o 
   1  -1  16       51.98       61.49      5.68 o 
   2  -1  16        5.25        5.84      3.87 o 
   3  -1  16        1.28        1.48      3.79 o 
  -4   0  16        0.12       -3.95      3.46 o 
  -3   0  16        0.61       -1.56      3.54 o 
  -2   0  16        0.08       -1.89      3.21 o 
  -1   0  16        0.03       -0.99      3.21 o 
   0   0  16       45.26       46.76      4.94 o 
   1   0  16        7.85        3.46      3.79 o 
   2   0  16        2.15        3.21      3.62 o 
   3   0  16        0.05       -5.56      3.70 o 
  -3   1  16        0.05       -0.41      3.79 o 
  -2   1  16        0.00       -0.99      3.54 o 
  -1   1  16        6.44        7.57      3.62 o 
   0   1  16        6.40        4.36      3.54 o 
   1   1  16        0.36       -3.64      3.54 o 
   2   1  16        0.15       -1.73      3.54 o 
  -3   2  16        2.71        3.62      4.20 o 
  -2   2  16        2.12        6.83      4.20 o 
  -1   2  16        3.50        1.73      3.54 o 
   0   2  16        2.38        1.32      3.29 o 
   1   2  16       17.79       20.76      3.08 o 
   2   2  16        0.18       -1.03      3.13 o 
  -3   3  16        0.77        1.98      4.53 o 
  -2   3  16        0.35       -1.98      3.79 o 
  -1   3  16        0.50       -1.81      3.54 o 
   0   3  16        3.53        6.42      3.79 o 
   1   3  16       12.39       19.18      3.11 o 
   2   3  16        0.26       -1.48      3.29 o 
  -2   4  16        3.77       -1.40      3.79 o 
  -1   4  16        0.39       -2.30      3.87 o 
   0   4  16        0.05       -1.89      3.79 o 
   1   4  16        0.07       -1.95      2.35 o 
  -1   5  16        1.51       -3.21      3.54 o 
   0   5  16        0.33        1.07      3.95 o 
  -1  -5  17        0.06        3.29      3.79 o 
   0  -5  17        7.38        4.28      3.87 o 
  -2  -4  17       14.04       25.11      5.43 o 
  -1  -4  17        3.57        6.91      4.03 o 
   0  -4  17        4.94        0.66      3.54 o 
   1  -4  17       20.35       29.80      5.43 o 
  -2  -3  17        0.03        2.22      3.87 o 
  -1  -3  17       18.87       29.88      5.60 o 
   0  -3  17       27.65       40.91      5.68 o 
   1  -3  17        2.62        0.82      3.54 o 
   2  -3  17        5.64        4.28      3.79 o 
  -3  -2  17        0.39        3.54      3.54 o 
  -2  -2  17        2.53        8.07      3.79 o 
  -1  -2  17        0.36        3.54      3.95 o 
   0  -2  17        8.76        7.33      3.95 o 
   1  -2  17       11.85        9.88      4.28 o 
   2  -2  17       13.01       20.74      4.69 o 
  -3  -1  17        0.21       -0.74      3.79 o 
  -2  -1  17        5.96       12.51      4.28 o 
  -1  -1  17       10.09       14.49      4.20 o 
   0  -1  17        0.00       -1.23      3.54 o 
   1  -1  17       30.62       46.76      6.01 o 
   2  -1  17        1.52       -2.06      3.38 o 
  -3   0  17        2.56        6.59      4.53 o 
  -2   0  17        0.37       -1.81      3.13 o 
  -1   0  17        1.62        1.65      3.54 o 
   0   0  17        9.15       13.42      4.28 o 
   1   0  17        0.54        0.00      3.54 o 
   2   0  17        0.72        3.38      3.79 o 
  -3   1  17        1.29        7.24      4.36 o 
  -2   1  17        2.30       -2.22      3.62 o 
  -1   1  17        6.26        9.06      4.12 o 
   0   1  17       10.54       17.53      4.53 o 
   1   1  17        0.29       -2.47      3.70 o 
   2   1  17       14.90       26.26      5.35 o 
  -3   2  17        0.36        2.22      4.03 o 
  -2   2  17        0.42       -0.66      3.79 o 
  -1   2  17        1.99        0.91      3.70 o 
   0   2  17        0.71       -0.74      3.46 o 
   1   2  17        4.53        3.40      2.48 o 
   2   2  17        3.21        2.69      2.77 o 
  -2   3  17        0.19        1.98      4.20 o 
  -1   3  17        0.78        5.84      4.28 o 
   0   3  17        1.94        0.49      3.87 o 
   1   3  17        0.24        0.55      2.53 o 
  -1   4  17        3.03        0.41      4.03 o 
   0   4  17        2.44        1.48      4.20 o 
  -1  -4  18        5.46       -2.72      4.03 o 
   0  -4  18        1.85        0.58      3.70 o 
  -2  -3  18        0.04       -2.30      3.95 o 
  -1  -3  18        1.65        4.86      4.12 o 
   0  -3  18        0.42        0.25      3.62 o 
   1  -3  18        4.11        3.70      3.79 o 
  -2  -2  18        0.63        2.30      3.95 o 
  -1  -2  18        6.97        8.48      4.12 o 
   0  -2  18        6.87        5.76      4.12 o 
   1  -2  18        2.03        2.30      3.70 o 
  -3  -1  18        0.27       -0.58      4.03 o 
  -2  -1  18        2.57        3.54      3.95 o 
  -1  -1  18        4.58        2.47      3.79 o 
   0  -1  18        1.21        5.84      4.12 o 
   1  -1  18        4.11        5.93      4.28 o 
  -3   0  18        0.42        2.06      4.03 o 
  -2   0  18        1.78       -2.06      3.62 o 
  -1   0  18        1.91        2.88      3.95 o 
   0   0  18        9.20        2.39      3.95 o 
   1   0  18        6.45        2.06      4.12 o 
  -2   1  18        0.00       -1.15      3.70 o 
  -1   1  18        0.41       -0.82      3.38 o 
   0   1  18        0.00       -1.32      3.70 o 
   1   1  18        0.19        1.07      4.12 o 
  -2   2  18        1.41        4.94      4.45 o 
  -1   2  18        0.04        2.55      3.87 o 
   0   2  18        0.07       -1.40      3.70 o 
   1   2  18        1.50       -2.78      3.00 o 
  -1   3  18        0.83        4.36      4.45 o 
   0   3  18        5.45        8.23      4.45 o 
  -1  -3  19        0.00        2.06      4.20 o 
   0  -3  19        2.72       -4.77      3.70 o 
  -2  -2  19        0.03        1.48      4.28 o 
  -1  -2  19        1.49        5.60      4.36 o 
   0  -2  19        2.89       -2.39      3.70 o 
  -2  -1  19        0.20       -0.74      3.87 o 
  -1  -1  19        0.00       -0.58      4.28 o 
   0  -1  19        0.01       -1.07      3.79 o 
   1  -1  19        6.23        6.83      4.28 o 
  -2   0  19        0.05        0.49      4.28 o 
  -1   0  19        0.01        3.21      3.70 o 
   0   0  19        0.48       -3.62      3.79 o 
   1   0  19        1.66        2.63      4.12 o 
  -1   1  19        0.00       -0.74      3.87 o 
   0   1  19        0.18       -4.28      4.03 o 
                                                 
